# Supplementary material for: 1,4-Dibut­oxy-2,5-bis­{(Z)-2-[4-(9H-carbazol-9-yl)phen­yl]ethen­yl}benzene
Source: Acta Crystallogr Sect E Struct Rep Online. 2012 Jan 11;68(Pt 2):o321. doi: 10.1107/S1600536812000414 (PMC3275010; doi:10.1107/S1600536812000414)
Supplement: Supplementary file 1 [file e-68-0o321-sup1.cif]

##############################################################################
#                                                                            #
# This CIF contains the data in a paper accepted for publication in          #
# Acta Crystallographica Section E. It conforms to the requirements of       #
# Notes for Authors for Acta Crystallographica Section E, and has been       #
# peer reviewed under the auspices of the IUCr Commission on Journals.       #
#                                                                            #
# Full details of the Crystallographic Information File format               #
# are given in the paper "The Crystallographic Information File (CIF):       #
# a New Standard Archive File for Crystallography" by S. R. Hall, F. H.      #
# Allen and I. D. Brown [Acta Cryst. (1991), A47, 655-685].                  #
#                                                                            #
# The current version of the core CIF dictionary is obtainable from          #
# ftp://ftp.iucr.org/pub/cif_core.dic.                                       #
#                                                                            #
# Software is freely available for graphical display of the structure(s)     #
# in this CIF. For information consult the CIF software page                 #
# http://www.iucr.org/resources/cif/software.                                #
#                                                                            #
# This file may be used for bona fide research purposes within the           #
# scientific community so long as proper attribution is given to the journal # 
# article from which it was obtained.                                        #
#                                                                            #
##############################################################################
data_I
_audit_creation_method     SHELXL-97
_chemical_name_systematic
;
1,4-Dibutoxy-2,5-bis{(<i>Z</i>)-2-[4-(9<i>H</i>-carbazol-
9-yl)phenyl]ethenyl}benzene
;
_chemical_name_common     ?
_chemical_formula_moiety     'C54 H48 N2 O2'
_chemical_formula_sum     'C54 H48 N2 O2'
_chemical_formula_iupac     'C54 H48 N2 O2'
_chemical_formula_weight     756.94
_chemical_melting_point     ?
_symmetry_cell_setting     monoclinic
_symmetry_space_group_name_H-M     'P 21/c'
_symmetry_space_group_name_Hall     '-P 2ybc'
loop_
    _symmetry_equiv_pos_as_xyz
    'x, y, z'
    '-x, y+1/2, -z+1/2'
    '-x, -y, -z'
    'x, -y-1/2, z-1/2'
_cell_length_a     8.437(5)
_cell_length_b     13.229(5)
_cell_length_c     19.165(5)
_cell_angle_alpha     90.000
_cell_angle_beta     98.683(5)
_cell_angle_gamma     90.000
_cell_volume     2114.5(16)
_cell_formula_units_Z     2
_cell_measurement_reflns_used     3679
_cell_measurement_theta_min     2.44
_cell_measurement_theta_max     27.04
_cell_measurement_temperature     293(2)
_exptl_crystal_description     'needle'
_exptl_crystal_colour     'yellow'
_exptl_crystal_size_max     0.30
_exptl_crystal_size_mid     0.20
_exptl_crystal_size_min     0.20
_exptl_crystal_density_diffrn     1.189
_exptl_crystal_density_meas     ?
_exptl_crystal_density_method     'not measured'
_exptl_crystal_F_000     804
_exptl_absorpt_coefficient_mu     0.071
_exptl_absorpt_correction_type     multi-scan
_exptl_absorpt_process_details     '(SADABS; Sheldrick, 1996)'
_exptl_absorpt_correction_T_min     0.9789
_exptl_absorpt_correction_T_max     0.9859
_exptl_special_details     ?
_diffrn_ambient_temperature     293(2)
_diffrn_radiation_type     MoK\a
_diffrn_radiation_wavelength     0.71069
_diffrn_radiation_source     'fine-focus sealed tube'
_diffrn_radiation_monochromator     graphite
_diffrn_measurement_device_type     'Bruker SMART APEX'
_diffrn_measurement_method     '\f and \w scans'
_diffrn_detector_area_resol_mean     ?
_diffrn_reflns_number     8735
_diffrn_reflns_av_R_equivalents     0.0203
_diffrn_reflns_av_sigmaI/netI     0.0241
_diffrn_reflns_theta_min     1.88
_diffrn_reflns_theta_max     25.00
_diffrn_reflns_theta_full     25.00
_diffrn_measured_fraction_theta_max     0.997
_diffrn_measured_fraction_theta_full     0.997
_diffrn_reflns_limit_h_min     -10
_diffrn_reflns_limit_h_max     9
_diffrn_reflns_limit_k_min     -15
_diffrn_reflns_limit_k_max     15
_diffrn_reflns_limit_l_min     -22
_diffrn_reflns_limit_l_max     18
_diffrn_standards_number     ?
_diffrn_standards_interval_count     ?
_diffrn_standards_decay_%     ?
_refine_special_details
;
Refinement of <i>F</i>^2^ against ALL reflections. The weighted <i>R</i>-factor
<i>wR</i> and goodness of fit <i>S</i> are based on <i>F</i>^2^, conventional
<i>R</i>-factors <i>R</i> are based on <i>F</i>, with <i>F</i> set to zero for
negative <i>F</i>^2^. The threshold expression of <i>F</i>^2^ >
\s(<i>F</i>^2^) is used only for calculating <i>R</i>-factors(gt) <i>etc</i>.
and is not relevant to the choice of reflections for refinement.
<i>R</i>-factors based on <i>F</i>^2^ are statistically about twice as large
as those based on <i>F</i>, and <i>R</i>- factors based on ALL data will be
even larger.
;
_reflns_number_total     3713
_reflns_number_gt     2969
_reflns_threshold_expression     I>2sigma(I)
_refine_ls_structure_factor_coef     Fsqd
_refine_ls_matrix_type     full
_refine_ls_R_factor_all     0.0637
_refine_ls_R_factor_gt     0.0516
_refine_ls_wR_factor_gt     0.1394
_refine_ls_wR_factor_ref     0.1530
_refine_ls_goodness_of_fit_ref     1.029
_refine_ls_restrained_S_all     1.040
_refine_ls_number_reflns     3713
_refine_ls_number_parameters     274
_refine_ls_number_restraints     32
_refine_ls_hydrogen_treatment     constr
_refine_ls_weighting_scheme     calc
_refine_ls_weighting_details
         'calc w=1/[\s^2^(Fo^2^)+(0.0789P)^2^+0.6687P] where P=(Fo^2^+2Fc^2^)/3'
_atom_sites_solution_hydrogens     geom
_atom_sites_solution_primary     direct
_atom_sites_solution_secondary     difmap
_refine_ls_shift/su_max     0.000
_refine_ls_shift/su_mean     0.000
_refine_diff_density_max     0.442
_refine_diff_density_min     -0.308
_refine_ls_extinction_method     none
_refine_ls_extinction_coef     ?
loop_
    _atom_type_symbol
    _atom_type_description
    _atom_type_scat_dispersion_real
    _atom_type_scat_dispersion_imag
    _atom_type_scat_source
    'C' 'C' 0.0033 0.0016
                         'International Tables Vol C Tables 4.2.6.8 and 6.1.1.4'
    'H' 'H' 0.0000 0.0000
                         'International Tables Vol C Tables 4.2.6.8 and 6.1.1.4'
    'N' 'N' 0.0061 0.0033
                         'International Tables Vol C Tables 4.2.6.8 and 6.1.1.4'
    'O' 'O' 0.0106 0.0060
                         'International Tables Vol C Tables 4.2.6.8 and 6.1.1.4'
_computing_data_collection     'SMART (Bruker, 2007)'
_computing_cell_refinement     'SAINT (Bruker, 2007)'
_computing_data_reduction     'SAINT (Bruker, 2007'
_computing_structure_solution     'SHELXS97 (Sheldrick, 2008)'
_computing_structure_refinement     'SHELXL97 (Sheldrick, 2008)'
_computing_molecular_graphics     'SHELXTL (Sheldrick, 2008)'
_computing_publication_material     'SHELXTL (Sheldrick, 2008)'
loop_
    _atom_site_type_symbol
    _atom_site_label
    _atom_site_fract_x
    _atom_site_fract_y
    _atom_site_fract_z
    _atom_site_U_iso_or_equiv
    _atom_site_adp_type
    _atom_site_calc_flag
    _atom_site_refinement_flags
    _atom_site_occupancy
    _atom_site_symmetry_multiplicity
    _atom_site_disorder_assembly
    _atom_site_disorder_group
    C C1 0.6314(2) 0.01846(14) 0.30709(10) 0.0518(5) Uani d . 1 1 . .
    C C2 0.5261(3) 0.09216(18) 0.27681(12) 0.0650(6) Uani d . 1 1 . .
    H H2 0.5617 0.1571 0.2689 0.078 Uiso calc R 1 1 . .
    C C3 0.3666(3) 0.0660(2) 0.25877(14) 0.0804(7) Uani d . 1 1 . .
    H H3 0.2937 0.1146 0.2390 0.096 Uiso calc R 1 1 . .
    C C4 0.3127(3) -0.0308(2) 0.26946(15) 0.0855(8) Uani d . 1 1 . .
    H H4 0.2048 -0.0463 0.2562 0.103 Uiso calc R 1 1 . .
    C C5 0.4158(3) -0.1037(2) 0.29922(13) 0.0761(7) Uani d . 1 1 . .
    H H5 0.3785 -0.1685 0.3063 0.091 Uiso calc R 1 1 . .
    C C6 0.5790(3) -0.08014(16) 0.31913(10) 0.0569(5) Uani d . 1 1 . .
    C C7 0.7160(3) -0.13494(14) 0.35341(10) 0.0560(5) Uani d . 1 1 . .
    C C8 0.7409(4) -0.23444(16) 0.37736(12) 0.0703(7) Uani d . 1 1 . .
    H H8 0.6563 -0.2802 0.3724 0.084 Uiso calc R 1 1 . .
    C C9 0.8896(4) -0.26362(17) 0.40789(12) 0.0774(8) Uani d . 1 1 . .
    H H9 0.9059 -0.3297 0.4239 0.093 Uiso calc R 1 1 . .
    C C10 1.0173(4) -0.19693(18) 0.41564(11) 0.0735(7) Uani d . 1 1 . .
    H H10 1.1178 -0.2192 0.4367 0.088 Uiso calc R 1 1 . .
    C C11 0.9989(3) -0.09695(16) 0.39257(10) 0.0599(5) Uani d . 1 1 . .
    H H11 1.0847 -0.0521 0.3976 0.072 Uiso calc R 1 1 . .
    C C12 0.8465(3) -0.06768(14) 0.36177(9) 0.0504(5) Uani d . 1 1 . .
    C C13 0.8898(2) 0.11459(13) 0.33371(9) 0.0459(4) Uani d . 1 1 . .
    C C14 0.9683(2) 0.15220(14) 0.39700(9) 0.0487(5) Uani d . 1 1 . .
    H H14 0.9623 0.1178 0.4389 0.058 Uiso calc R 1 1 . .
    C C15 0.9041(2) 0.16441(15) 0.27167(10) 0.0529(5) Uani d . 1 1 . .
    H H15 0.8548 0.1384 0.2288 0.064 Uiso calc R 1 1 . .
    C C16 0.9915(2) 0.25288(14) 0.27323(9) 0.0510(5) Uani d . 1 1 . .
    H H16 1.0006 0.2857 0.2311 0.061 Uiso calc R 1 1 . .
    C C17 1.0551(2) 0.24032(14) 0.39810(9) 0.0477(5) Uani d . 1 1 . .
    H H17 1.1077 0.2646 0.4410 0.057 Uiso calc R 1 1 . .
    C C18 1.0662(2) 0.29390(13) 0.33655(9) 0.0426(4) Uani d . 1 1 . .
    C C19 1.1556(2) 0.38949(14) 0.33594(9) 0.0490(5) Uani d . 1 1 . .
    H H19 1.2118 0.3978 0.2982 0.059 Uiso calc R 1 1 . .
    C C20 1.1673(2) 0.46543(14) 0.38176(10) 0.0497(5) Uani d . 1 1 . .
    H H20 1.2394 0.5161 0.3745 0.060 Uiso calc R 1 1 . .
    C C21 1.0817(2) 0.48059(12) 0.44267(9) 0.0432(4) Uani d . 1 1 . .
    C C22 0.9217(2) 0.45503(13) 0.43986(10) 0.0464(4) Uani d . 1 1 . .
    H H22 0.8678 0.4248 0.3993 0.056 Uiso calc R 1 1 . .
    C C23 0.8406(2) 0.47336(14) 0.49562(10) 0.0492(5) Uani d . 1 1 . .
    C C24 0.5859(3) 0.4184(3) 0.43144(16) 0.0973(10) Uani d . 1 1 . .
    H H24A 0.6265 0.4481 0.3914 0.117 Uiso calc R 1 1 . .
    H H24B 0.4763 0.4411 0.4305 0.117 Uiso calc R 1 1 . .
    C C25 0.5883(4) 0.3084(3) 0.42550(18) 0.1024(10) Uani d U 1 1 A .
    H H25A 0.6980 0.2858 0.4264 0.123 Uiso calc R 1 1 . .
    H H25B 0.5274 0.2883 0.3806 0.123 Uiso calc R 1 1 . .
    C C26 0.5189(4) 0.2581(3) 0.48432(18) 0.1114(11) Uani d DU 1 1 . .
    H H26A 0.4070 0.2769 0.4817 0.134 Uiso calc PR 0.63(3) 1 A 1
    H H26B 0.5754 0.2811 0.5294 0.134 Uiso calc PR 0.63(3) 1 A 1
    H H26C 0.4259 0.2958 0.4938 0.134 Uiso d PR 0.37(3) 1 A 2
    H H26D 0.5976 0.2588 0.5268 0.134 Uiso d PR 0.37(3) 1 A 2
    C C27A 0.533(2) 0.1370(7) 0.4794(7) 0.132(5) Uani d PDU 0.63(3) 1 A 1
    H H27A 0.4529 0.1121 0.4426 0.198 Uiso calc PR 0.63(3) 1 A 1
    H H27B 0.5179 0.1073 0.5236 0.198 Uiso calc PR 0.63(3) 1 A 1
    H H27C 0.6376 0.1193 0.4690 0.198 Uiso calc PR 0.63(3) 1 A 1
    C C27B 0.470(3) 0.1500(14) 0.4664(14) 0.153(8) Uani d PDU 0.37(3) 1 A 2
    H H27D 0.4231 0.1459 0.4176 0.230 Uiso calc PR 0.37(3) 1 A 2
    H H27E 0.3938 0.1283 0.4956 0.230 Uiso calc PR 0.37(3) 1 A 2
    H H27F 0.5632 0.1073 0.4745 0.230 Uiso calc PR 0.37(3) 1 A 2
    N N1 0.7950(2) 0.02509(11) 0.33273(8) 0.0504(4) Uani d . 1 1 . .
    O O1 0.68197(18) 0.45206(16) 0.49568(9) 0.0871(6) Uani d . 1 1 . .
loop_
    _atom_site_aniso_label
    _atom_site_aniso_U_11
    _atom_site_aniso_U_22
    _atom_site_aniso_U_33
    _atom_site_aniso_U_12
    _atom_site_aniso_U_13
    _atom_site_aniso_U_23
    C1 0.0634(12) 0.0469(11) 0.0456(10) -0.0032(9) 0.0100(9) -0.0028(8)
    C2 0.0711(14) 0.0589(13) 0.0640(13) 0.0009(11) 0.0070(11) 0.0061(10)
    C3 0.0695(15) 0.095(2) 0.0752(16) 0.0056(14) 0.0056(12) 0.0100(14)
    C4 0.0678(15) 0.104(2) 0.0837(18) -0.0165(15) 0.0096(13) 0.0063(16)
    C5 0.0846(17) 0.0732(16) 0.0732(15) -0.0259(14) 0.0210(13) -0.0051(13)
    C6 0.0754(14) 0.0500(11) 0.0478(10) -0.0087(10) 0.0177(10) -0.0043(9)
    C7 0.0882(15) 0.0402(10) 0.0438(10) -0.0057(10) 0.0237(10) -0.0032(8)
    C8 0.116(2) 0.0428(12) 0.0564(13) -0.0053(12) 0.0281(13) 0.0017(10)
    C9 0.143(3) 0.0413(12) 0.0511(12) 0.0125(15) 0.0259(14) 0.0067(10)
    C10 0.115(2) 0.0589(14) 0.0454(11) 0.0290(14) 0.0092(12) 0.0029(10)
    C11 0.0848(15) 0.0499(12) 0.0441(10) 0.0105(11) 0.0071(10) -0.0027(9)
    C12 0.0774(13) 0.0363(10) 0.0385(9) 0.0052(9) 0.0122(9) -0.0012(7)
    C13 0.0582(11) 0.0340(9) 0.0455(10) 0.0024(8) 0.0084(8) -0.0016(7)
    C14 0.0693(12) 0.0390(10) 0.0381(9) 0.0030(9) 0.0095(8) 0.0023(7)
    C15 0.0740(13) 0.0453(11) 0.0377(9) -0.0055(9) 0.0029(9) -0.0057(8)
    C16 0.0727(13) 0.0464(11) 0.0350(9) -0.0033(9) 0.0116(9) 0.0009(8)
    C17 0.0627(11) 0.0427(10) 0.0361(9) 0.0013(9) 0.0026(8) -0.0040(7)
    C18 0.0502(10) 0.0392(9) 0.0398(9) 0.0034(8) 0.0111(8) -0.0030(7)
    C19 0.0568(11) 0.0518(11) 0.0397(9) -0.0054(9) 0.0119(8) 0.0003(8)
    C20 0.0573(11) 0.0424(10) 0.0497(10) -0.0099(8) 0.0092(9) 0.0016(8)
    C21 0.0541(10) 0.0289(9) 0.0456(10) 0.0017(7) 0.0039(8) 0.0001(7)
    C22 0.0519(10) 0.0389(9) 0.0461(10) -0.0001(8) -0.0001(8) -0.0091(8)
    C23 0.0473(10) 0.0431(10) 0.0564(11) -0.0025(8) 0.0051(8) -0.0098(8)
    C24 0.0584(14) 0.132(3) 0.100(2) -0.0136(15) 0.0099(13) -0.0564(19)
    C25 0.0849(18) 0.121(3) 0.106(2) -0.0070(17) 0.0279(16) -0.0361(19)
    C26 0.0852(19) 0.157(3) 0.099(2) -0.029(2) 0.0365(17) -0.028(2)
    C27A 0.159(10) 0.136(7) 0.109(6) -0.076(6) 0.044(6) -0.010(5)
    C27B 0.104(11) 0.203(15) 0.153(13) -0.004(10) 0.019(9) -0.083(11)
    N1 0.0648(10) 0.0354(8) 0.0499(9) -0.0006(7) 0.0048(8) 0.0012(7)
    O1 0.0524(9) 0.1291(16) 0.0816(11) -0.0258(9) 0.0161(8) -0.0559(11)
_geom_special_details
;
All e.s.d.'s (except the e.s.d. in the dihedral angle between two l.s. planes)
are estimated using the full covariance matrix. The cell e.s.d.'s are taken
into account individually in the estimation of e.s.d.'s in distances, angles
and torsion angles; correlations between e.s.d.'s in cell parameters are only
used when they are defined by crystal symmetry. An approximate (isotropic)
treatment of cell e.s.d.'s is used for estimating e.s.d.'s involving l.s.
planes.
;
loop_
    _geom_bond_atom_site_label_1
    _geom_bond_atom_site_label_2
    _geom_bond_site_symmetry_2
    _geom_bond_distance
    _geom_bond_publ_flag
    C1 C2 . 1.386(3) ?
    C1 N1 . 1.396(3) ?
    C1 C6 . 1.408(3) ?
    C2 C3 . 1.383(3) ?
    C2 H2 . 0.9300 ?
    C3 C4 . 1.384(4) ?
    C3 H3 . 0.9300 ?
    C4 C5 . 1.365(4) ?
    C4 H4 . 0.9300 ?
    C5 C6 . 1.407(3) ?
    C5 H5 . 0.9300 ?
    C6 C7 . 1.437(3) ?
    C7 C8 . 1.399(3) ?
    C7 C12 . 1.406(3) ?
    C8 C9 . 1.358(4) ?
    C8 H8 . 0.9300 ?
    C9 C10 . 1.383(4) ?
    C9 H9 . 0.9300 ?
    C10 C11 . 1.396(3) ?
    C10 H10 . 0.9300 ?
    C11 C12 . 1.387(3) ?
    C11 H11 . 0.9300 ?
    C12 N1 . 1.390(2) ?
    C13 C15 . 1.380(3) ?
    C13 C14 . 1.384(3) ?
    C13 N1 . 1.427(2) ?
    C14 C17 . 1.375(3) ?
    C14 H14 . 0.9300 ?
    C15 C16 . 1.381(3) ?
    C15 H15 . 0.9300 ?
    C16 C18 . 1.390(3) ?
    C16 H16 . 0.9300 ?
    C17 C18 . 1.391(2) ?
    C17 H17 . 0.9300 ?
    C18 C19 . 1.473(3) ?
    C19 C20 . 1.328(3) ?
    C19 H19 . 0.9300 ?
    C20 C21 . 1.476(3) ?
    C20 H20 . 0.9300 ?
    C21 C22 . 1.385(3) ?
    C21 C23 3_766 1.402(3) ?
    C22 C23 . 1.374(3) ?
    C22 H22 . 0.9300 ?
    C23 O1 . 1.368(2) ?
    C23 C21 3_766 1.402(3) ?
    C24 O1 . 1.438(3) ?
    C24 C25 . 1.461(5) ?
    C24 H24A . 0.9700 ?
    C24 H24B . 0.9700 ?
    C25 C26 . 1.502(4) ?
    C25 H25A . 0.9700 ?
    C25 H25B . 0.9700 ?
    C26 C27B . 1.512(16) ?
    C26 C27A . 1.611(11) ?
    C26 H26A . 0.9700 ?
    C26 H26B . 0.9700 ?
    C26 H26C . 0.9700 ?
    C26 H26D . 0.9700 ?
    C27A H27A . 0.9600 ?
    C27A H27B . 0.9600 ?
    C27A H27C . 0.9600 ?
    C27B H27D . 0.9600 ?
    C27B H27E . 0.9600 ?
    C27B H27F . 0.9600 ?
loop_
    _geom_angle_atom_site_label_1
    _geom_angle_atom_site_label_2
    _geom_angle_atom_site_label_3
    _geom_angle_site_symmetry_1
    _geom_angle_site_symmetry_3
    _geom_angle
    _geom_angle_publ_flag
    C2 C1 N1 . . 129.80(18) ?
    C2 C1 C6 . . 121.6(2) ?
    N1 C1 C6 . . 108.58(17) ?
    C3 C2 C1 . . 117.8(2) ?
    C3 C2 H2 . . 121.1 ?
    C1 C2 H2 . . 121.1 ?
    C2 C3 C4 . . 121.6(3) ?
    C2 C3 H3 . . 119.2 ?
    C4 C3 H3 . . 119.2 ?
    C5 C4 C3 . . 120.8(2) ?
    C5 C4 H4 . . 119.6 ?
    C3 C4 H4 . . 119.6 ?
    C4 C5 C6 . . 119.5(2) ?
    C4 C5 H5 . . 120.2 ?
    C6 C5 H5 . . 120.2 ?
    C5 C6 C1 . . 118.6(2) ?
    C5 C6 C7 . . 134.4(2) ?
    C1 C6 C7 . . 106.96(18) ?
    C8 C7 C12 . . 118.8(2) ?
    C8 C7 C6 . . 134.0(2) ?
    C12 C7 C6 . . 107.15(17) ?
    C9 C8 C7 . . 119.5(2) ?
    C9 C8 H8 . . 120.3 ?
    C7 C8 H8 . . 120.3 ?
    C8 C9 C10 . . 121.3(2) ?
    C8 C9 H9 . . 119.4 ?
    C10 C9 H9 . . 119.4 ?
    C9 C10 C11 . . 121.5(2) ?
    C9 C10 H10 . . 119.2 ?
    C11 C10 H10 . . 119.2 ?
    C12 C11 C10 . . 116.8(2) ?
    C12 C11 H11 . . 121.6 ?
    C10 C11 H11 . . 121.6 ?
    C11 C12 N1 . . 129.10(19) ?
    C11 C12 C7 . . 122.12(19) ?
    N1 C12 C7 . . 108.74(18) ?
    C15 C13 C14 . . 119.39(17) ?
    C15 C13 N1 . . 120.42(16) ?
    C14 C13 N1 . . 120.19(16) ?
    C17 C14 C13 . . 120.11(17) ?
    C17 C14 H14 . . 119.9 ?
    C13 C14 H14 . . 119.9 ?
    C13 C15 C16 . . 120.11(17) ?
    C13 C15 H15 . . 119.9 ?
    C16 C15 H15 . . 119.9 ?
    C15 C16 C18 . . 121.32(17) ?
    C15 C16 H16 . . 119.3 ?
    C18 C16 H16 . . 119.3 ?
    C14 C17 C18 . . 121.50(16) ?
    C14 C17 H17 . . 119.2 ?
    C18 C17 H17 . . 119.2 ?
    C16 C18 C17 . . 117.49(17) ?
    C16 C18 C19 . . 119.55(16) ?
    C17 C18 C19 . . 122.95(16) ?
    C20 C19 C18 . . 129.11(17) ?
    C20 C19 H19 . . 115.4 ?
    C18 C19 H19 . . 115.4 ?
    C19 C20 C21 . . 129.00(17) ?
    C19 C20 H20 . . 115.5 ?
    C21 C20 H20 . . 115.5 ?
    C22 C21 C23 . 3_766 117.90(17) ?
    C22 C21 C20 . . 121.78(16) ?
    C23 C21 C20 3_766 . 120.25(17) ?
    C23 C22 C21 . . 121.55(17) ?
    C23 C22 H22 . . 119.2 ?
    C21 C22 H22 . . 119.2 ?
    O1 C23 C22 . . 124.48(17) ?
    O1 C23 C21 . 3_766 114.95(17) ?
    C22 C23 C21 . 3_766 120.55(17) ?
    O1 C24 C25 . . 111.3(3) ?
    O1 C24 H24A . . 109.4 ?
    C25 C24 H24A . . 109.4 ?
    O1 C24 H24B . . 109.4 ?
    C25 C24 H24B . . 109.4 ?
    H24A C24 H24B . . 108.0 ?
    C24 C25 C26 . . 111.8(3) ?
    C24 C25 H25A . . 109.3 ?
    C26 C25 H25A . . 109.3 ?
    C24 C25 H25B . . 109.3 ?
    C26 C25 H25B . . 109.3 ?
    H25A C25 H25B . . 107.9 ?
    C25 C26 C27B . . 111.8(10) ?
    C25 C26 C27A . . 110.8(5) ?
    C25 C26 H26A . . 109.5 ?
    C27A C26 H26A . . 109.5 ?
    C25 C26 H26B . . 109.5 ?
    C27A C26 H26B . . 109.5 ?
    H26A C26 H26B . . 108.1 ?
    C25 C26 H26C . . 109.3 ?
    C27B C26 H26C . . 109.3 ?
    C25 C26 H26D . . 109.3 ?
    C27B C26 H26D . . 109.2 ?
    H26C C26 H26D . . 107.9 ?
    C26 C27A H27A . . 109.5 ?
    C26 C27A H27B . . 109.5 ?
    C26 C27A H27C . . 109.5 ?
    C26 C27B H27D . . 109.5 ?
    C26 C27B H27E . . 109.5 ?
    H27D C27B H27E . . 109.5 ?
    C26 C27B H27F . . 109.5 ?
    H27D C27B H27F . . 109.5 ?
    H27E C27B H27F . . 109.5 ?
    C12 N1 C1 . . 108.55(16) ?
    C12 N1 C13 . . 125.92(17) ?
    C1 N1 C13 . . 125.37(15) ?
    C23 O1 C24 . . 119.20(18) ?
loop_
    _geom_torsion_atom_site_label_1
    _geom_torsion_atom_site_label_2
    _geom_torsion_atom_site_label_3
    _geom_torsion_atom_site_label_4
    _geom_torsion_site_symmetry_1
    _geom_torsion_site_symmetry_2
    _geom_torsion_site_symmetry_3
    _geom_torsion_site_symmetry_4
    _geom_torsion
    _geom_torsion_publ_flag
    N1 C1 C2 C3 . . . . -177.0(2) ?
    C6 C1 C2 C3 . . . . 0.2(3) ?
    C1 C2 C3 C4 . . . . -0.9(4) ?
    C2 C3 C4 C5 . . . . 0.8(4) ?
    C3 C4 C5 C6 . . . . -0.1(4) ?
    C4 C5 C6 C1 . . . . -0.5(3) ?
    C4 C5 C6 C7 . . . . 177.0(2) ?
    C2 C1 C6 C5 . . . . 0.5(3) ?
    N1 C1 C6 C5 . . . . 178.24(18) ?
    C2 C1 C6 C7 . . . . -177.64(18) ?
    N1 C1 C6 C7 . . . . 0.1(2) ?
    C5 C6 C7 C8 . . . . 3.4(4) ?
    C1 C6 C7 C8 . . . . -178.8(2) ?
    C5 C6 C7 C12 . . . . -177.1(2) ?
    C1 C6 C7 C12 . . . . 0.6(2) ?
    C12 C7 C8 C9 . . . . 0.0(3) ?
    C6 C7 C8 C9 . . . . 179.4(2) ?
    C7 C8 C9 C10 . . . . -0.2(3) ?
    C8 C9 C10 C11 . . . . 0.1(3) ?
    C9 C10 C11 C12 . . . . 0.2(3) ?
    C10 C11 C12 N1 . . . . -178.08(18) ?
    C10 C11 C12 C7 . . . . -0.4(3) ?
    C8 C7 C12 C11 . . . . 0.4(3) ?
    C6 C7 C12 C11 . . . . -179.21(17) ?
    C8 C7 C12 N1 . . . . 178.43(17) ?
    C6 C7 C12 N1 . . . . -1.2(2) ?
    C15 C13 C14 C17 . . . . 2.2(3) ?
    N1 C13 C14 C17 . . . . -177.80(17) ?
    C14 C13 C15 C16 . . . . -2.2(3) ?
    N1 C13 C15 C16 . . . . 177.77(17) ?
    C13 C15 C16 C18 . . . . -0.2(3) ?
    C13 C14 C17 C18 . . . . 0.3(3) ?
    C15 C16 C18 C17 . . . . 2.6(3) ?
    C15 C16 C18 C19 . . . . -178.79(18) ?
    C14 C17 C18 C16 . . . . -2.6(3) ?
    C14 C17 C18 C19 . . . . 178.82(17) ?
    C16 C18 C19 C20 . . . . 143.1(2) ?
    C17 C18 C19 C20 . . . . -38.4(3) ?
    C18 C19 C20 C21 . . . . -6.6(3) ?
    C19 C20 C21 C22 . . . . -38.6(3) ?
    C19 C20 C21 C23 . . . 3_766 144.7(2) ?
    C23 C21 C22 C23 3_766 . . . -0.4(3) ?
    C20 C21 C22 C23 . . . . -177.11(17) ?
    C21 C22 C23 O1 . . . . 178.50(19) ?
    C21 C22 C23 C21 . . . 3_766 0.4(3) ?
    O1 C24 C25 C26 . . . . 62.0(3) ?
    C24 C25 C26 C27B . . . . 161.1(12) ?
    C24 C25 C26 C27A . . . . -176.4(8) ?
    C11 C12 N1 C1 . . . . 179.11(18) ?
    C7 C12 N1 C1 . . . . 1.2(2) ?
    C11 C12 N1 C13 . . . . -5.4(3) ?
    C7 C12 N1 C13 . . . . 176.77(16) ?
    C2 C1 N1 C12 . . . . 176.7(2) ?
    C6 C1 N1 C12 . . . . -0.8(2) ?
    C2 C1 N1 C13 . . . . 1.1(3) ?
    C6 C1 N1 C13 . . . . -176.38(16) ?
    C15 C13 N1 C12 . . . . 125.6(2) ?
    C14 C13 N1 C12 . . . . -54.4(3) ?
    C15 C13 N1 C1 . . . . -59.6(3) ?
    C14 C13 N1 C1 . . . . 120.4(2) ?
    C22 C23 O1 C24 . . . . -7.1(4) ?
    C21 C23 O1 C24 3_766 . . . 171.1(2) ?
    C25 C24 O1 C23 . . . . 90.2(3) ?
loop_
    _geom_hbond_atom_site_label_D
    _geom_hbond_atom_site_label_H
    _geom_hbond_atom_site_label_A
    _geom_hbond_site_symmetry_A
    _geom_hbond_distance_DH
    _geom_hbond_distance_HA
    _geom_hbond_distance_DA
    _geom_hbond_angle_DHA
    C24 H24B O1 3_666 0.97 2.52 3.309(4) 138
data_global
_journal_date_recd_electronic     2011-12-19
_journal_date_accepted     2012-01-05
_journal_name_full     'Acta Crystallographica, Section E'
_journal_year     2012
_journal_volume     68
_journal_issue      2
_journal_page_first     o321
_journal_page_last     o321
_journal_paper_category     QO
_journal_paper_doi     10.1107/S1600536812000414
_journal_coeditor_code     IS5035
_publ_contact_author
;
      Jie-Ying Wu
      Deparment of Chemistry, Anhui University,
      Hefei 230039,
      People's Republic of China
;
_publ_contact_author_email     'jywu1957@163.com'
_publ_contact_author_fax     '086 0551 5107342'
_publ_contact_author_phone     '086 0551 5108151'
_publ_section_title
;\
1,4-Dibutoxy-2,5-bis{(<i>Z</i>)-2-[4-(9<i>H</i>-carbazol-9-yl)phenyl]ethenyl}\
benzene
;
loop_
    _publ_author_name
    _publ_author_address
    'Fei, Wen-Wen'
;     Department of Chemistry, Anhui University
      Hefei 230039
      People's Republic of China
      Key Laboratory of Functional Inorganic Materials Chemistry
      Hefei 230039
      People's Republic of China
;
    'Li, Rui'
;     Department of Chemistry, Anhui University
      Hefei 230039
      People's Republic of China
      Key Laboratory of Functional Inorganic Materials Chemistry
      Hefei 230039
      People's Republic of China
;
    'Wang, Zhen-Yu'
;     Department of Chemistry, Anhui University
      Hefei 230039
      People's Republic of China
      Key Laboratory of Functional Inorganic Materials Chemistry
      Hefei 230039
      People's Republic of China
;
    'Wu, Jie-Ying'
;     Department of Chemistry, Anhui University
      Hefei 230039
      People's Republic of China
      Key Laboratory of Functional Inorganic Materials Chemistry
      Hefei 230039
      People's Republic of China
;
