# Supplementary material for: 1,4-Dibut­oxy-2,5-bis­{(Z)-2-[4-(9H-carbazol-9-yl)phen­yl]ethen­yl}benzene
Source: Acta Crystallogr Sect E Struct Rep Online. 2012 Jan 11;68(Pt 2):o321. doi: 10.1107/S1600536812000414 (PMC3275010; doi:10.1107/S1600536812000414)
Supplement: Supplementary file 2 [file e-68-0o321-Isup2.hkl]

#
# h,k,l, Fc-squared, Fo-squared, sigma(Fo-squared) and status flag
#
data_I
_shelx_title '                                     3 in P2(1)/c'
_shelx_refln_list_code          4
_shelx_F_calc_maximum      183.08
_exptl_crystal_F_000       804.00
_reflns_d_resolution_high  0.8409
 
loop_
 _symmetry_equiv_pos_as_xyz
 'x, y, z'
 '-x, y+1/2, -z+1/2'
 '-x, -y, -z'
 'x, -y-1/2, z-1/2'
 
_cell_length_a     8.4370
_cell_length_b    13.2290
_cell_length_c    19.1650
_cell_angle_alpha  90.000
_cell_angle_beta   98.683
_cell_angle_gamma  90.000
 
_shelx_F_squared_multiplier     1.000
 
loop_
 _refln_index_h
 _refln_index_k
 _refln_index_l
 _refln_F_squared_calc
 _refln_F_squared_meas
 _refln_F_squared_sigma
 _refln_observed_status
   1   0   0     4572.96     4280.92     74.11 o
   2   0   0    10736.86    10273.56    176.87 o
   3   0   0       67.88       71.77      1.77 o
   4   0   0      809.99      932.97     12.41 o
   5   0   0        7.24        6.20      0.92 o
   6   0   0       18.82       21.39      1.56 o
   7   0   0       23.09       24.21      2.95 o
   8   0   0       61.06       51.97      3.84 o
   9   0   0       20.88       28.05      3.54 o
   1   1   0      386.45      363.38      4.90 o
   2   1   0     2089.67     1890.10     23.18 o
   3   1   0     1509.28     1423.05     14.72 o
   4   1   0      278.56      259.29      3.08 o
   5   1   0       30.42       24.00      2.11 o
   6   1   0       17.40       16.29      1.19 o
   7   1   0        0.41        0.22      0.82 o
   8   1   0        8.21        7.89      1.67 o
   9   1   0        0.28        0.84      1.35 o
   0   2   0     2858.86     2597.25     44.59 o
   1   2   0     2625.70     2373.27     28.71 o
   2   2   0     9137.25     8554.41     83.59 o
   3   2   0      591.63      656.94      7.39 o
   4   2   0     2521.35     2774.01     28.07 o
   5   2   0       33.73       29.88      2.10 o
   6   2   0      187.78      189.47      3.52 o
   7   2   0        1.65        1.68      0.90 o
   8   2   0       52.61       50.28      2.81 o
   9   2   0        0.14       -0.70      1.48 o
   1   3   0     2558.88     2454.96     24.43 o
   2   3   0      173.47      204.97      2.84 o
   3   3   0      822.98      850.54      9.43 o
   4   3   0     1220.93     1279.05     13.86 o
   5   3   0      397.79      408.56      6.87 o
   6   3   0        0.17       -0.38      0.61 o
   7   3   0        1.10        1.66      0.96 o
   8   3   0       38.92       36.90      2.08 o
   9   3   0       35.59       36.05      2.71 o
   0   4   0     2143.13     1813.12     30.27 o
   1   4   0     2442.65     2542.93     22.03 o
   2   4   0      599.59      594.45      8.45 o
   3   4   0      182.87      148.36      2.61 o
   4   4   0        0.39       -0.79      1.02 o
   5   4   0        4.83        4.36      0.85 o
   6   4   0       37.28       36.56      1.76 o
   7   4   0      227.28      206.85      4.15 o
   8   4   0       26.32       28.07      1.93 o
   9   4   0        6.29        9.31      1.88 o
   1   5   0       18.87       15.52      0.69 o
   2   5   0     1943.26     1984.76     20.51 o
   3   5   0     1544.35     1772.07     20.02 o
   4   5   0        0.89        2.24      0.61 o
   5   5   0       69.68       66.65      2.21 o
   6   5   0       35.76       35.98      1.81 o
   7   5   0       44.81       37.15      1.93 o
   8   5   0        5.93        4.84      1.17 o
   9   5   0        8.23       10.33      2.36 o
   0   6   0     2411.86     2395.72     29.75 o
   1   6   0      195.16      189.84      2.57 o
   2   6   0      706.19      802.29      7.97 o
   3   6   0        1.51        4.58      0.84 o
   4   6   0       24.66       29.36      1.42 o
   5   6   0       40.80       37.18      1.64 o
   6   6   0        2.22        0.23      0.78 o
   7   6   0       96.44       95.17      2.95 o
   8   6   0        8.60        8.40      2.26 o
   9   6   0        0.04        2.66      1.24 o
   1   7   0     2113.46     2262.30     20.18 o
   2   7   0       73.63       75.16      1.38 o
   3   7   0       50.56       42.98      5.32 o
   4   7   0      229.79      209.19      3.79 o
   5   7   0       15.25       18.62      2.01 o
   6   7   0       50.96       55.48      2.27 o
   7   7   0       18.33       13.46      1.47 o
   8   7   0        6.11        4.55      1.77 o
   0   8   0      390.17      418.83      6.44 o
   1   8   0      249.65      278.60      3.33 o
   2   8   0        4.62        6.28      0.96 o
   3   8   0        6.76        3.92      0.73 o
   4   8   0       96.15       96.39      4.13 o
   5   8   0       13.45       15.18      1.36 o
   6   8   0        0.93        0.00      1.02 o
   7   8   0        1.30       -1.18      1.02 o
   8   8   0       13.41       16.14      1.70 o
   1   9   0       73.40       80.87      1.70 o
   2   9   0        0.01       -0.17      0.64 o
   3   9   0        5.31        2.45      0.78 o
   4   9   0       24.93       18.19      1.47 o
   5   9   0       63.01       75.32      3.23 o
   6   9   0       33.19       35.77      2.10 o
   7   9   0       16.61       17.91      1.81 o
   8   9   0        4.40        6.89      1.53 o
   0  10   0       86.34       79.03      2.31 o
   1  10   0      147.03      183.89      2.80 o
   2  10   0       59.88       68.94      2.96 o
   3  10   0       13.00       20.60      1.53 o
   4  10   0       18.05        6.58      1.24 o
   5  10   0       50.43       59.82      3.80 o
   6  10   0        6.17        7.21      1.49 o
   7  10   0        4.20        6.05      1.67 o
   1  11   0      200.93      198.27      3.12 o
   2  11   0       70.36       60.51      2.09 o
   3  11   0        4.96        6.59      1.37 o
   4  11   0      145.34      123.99      4.04 o
   5  11   0       42.58       30.22      3.25 o
   6  11   0        0.02       -0.74      1.25 o
   7  11   0        4.76        4.28      1.67 o
   0  12   0        0.01        0.94      1.13 o
   1  12   0       17.76       10.64      1.47 o
   2  12   0      135.46      131.57      3.62 o
   3  12   0       15.84       15.61      1.98 o
   4  12   0       16.84       19.78      3.25 o
   5  12   0       22.74       20.08      3.54 o
   6  12   0        1.59       -0.30      1.77 o
   1  13   0       94.25       83.94      3.00 o
   2  13   0       21.43       20.57      1.86 o
   3  13   0        6.48       14.25      1.64 o
   4  13   0       29.33       22.15      3.54 o
   5  13   0        9.13       10.04      2.66 o
   0  14   0      142.94      129.33      6.79 o
   1  14   0       84.91       89.57      3.23 o
   2  14   0        1.57        0.40      1.04 o
   3  14   0       21.87       24.28      2.08 o
   4  14   0        9.51        5.02      2.36 o
   1  15   0        1.51        3.44      1.77 o
   2  15   0        4.68        5.79      2.46 o
  -9   1   1       42.72       39.95      2.95 o
  -8   1   1       78.75       70.46      3.23 o
  -7   1   1       13.84       12.91      1.30 o
  -6   1   1        1.74        2.68      0.56 o
  -5   1   1      250.63      316.03      3.83 o
  -4   1   1       75.05       71.89      1.38 o
  -3   1   1      406.12      435.06      5.23 o
  -2   1   1    11411.64    10770.42    130.91 o
  -1   1   1     2031.93     1708.84     20.57 o
   0   1   1      874.68      541.24      9.74 o
   1   1   1     5368.51     5563.90     95.08 o
   2   1   1     2218.75     1909.62     19.04 o
   3   1   1       10.02        5.49      0.65 o
   4   1   1     2998.64     3135.80     31.48 o
   5   1   1      280.19      310.67      4.54 o
   6   1   1        6.02        6.97      1.25 o
   7   1   1        3.34        5.29      1.35 o
   8   1   1      102.11       99.58      6.50 o
   9   1   1        2.10       -0.52      1.35 o
  -9   2   1        0.02        0.84      1.35 o
  -8   2   1       96.02       94.40      3.69 o
  -7   2   1      271.28      271.32      4.71 o
  -6   2   1       40.51       40.95      1.70 o
  -5   2   1      447.80      461.87      5.09 o
  -4   2   1       17.62        7.50      0.73 o
  -3   2   1      388.99      460.74      5.51 o
  -2   2   1     1307.93     1192.00     12.27 o
  -1   2   1      619.34      500.53     10.19 o
   0   2   1     2318.22     2061.75     25.16 o
   1   2   1      214.52      258.11      3.65 o
   2   2   1     4140.24     4080.15     54.00 o
   3   2   1       19.40       28.61      1.87 o
   4   2   1       10.19        3.99      0.73 o
   5   2   1      206.75      197.43      3.41 o
   6   2   1       52.98       42.07      2.75 o
   7   2   1      141.26      124.46      3.97 o
   8   2   1       13.24       13.92      3.69 o
   9   2   1       62.55       69.58      3.34 o
  -9   3   1        2.11        1.92      1.46 o
  -8   3   1       15.31       13.51      1.47 o
  -7   3   1        6.38        4.52      1.07 o
  -6   3   1       31.94       32.01      1.70 o
  -5   3   1       38.53       49.06      2.66 o
  -4   3   1     1758.10     1757.06     18.41 o
  -3   3   1      393.01      356.47      4.66 o
  -2   3   1     2000.16     2068.97     20.85 o
  -1   3   1     3599.17     3367.50     28.68 o
   0   3   1     8070.19     7962.17    266.04 o
   1   3   1     1421.41     1340.61     13.75 o
   2   3   1        0.26        4.62      0.63 o
   3   3   1       14.11        9.46      0.98 o
   4   3   1      662.54      698.83      8.30 o
   5   3   1      358.76      394.84      5.57 o
   6   3   1      285.22      282.62      6.90 o
   7   3   1        5.30        6.48      1.13 o
   8   3   1        8.40        5.98      1.56 o
   9   3   1        0.18        1.62      1.46 o
  -9   4   1        5.08        4.13      1.46 o
  -8   4   1       37.35       38.19      2.15 o
  -7   4   1       37.31       34.86      1.98 o
  -6   4   1        6.14        3.15      0.85 o
  -5   4   1        0.25        0.79      0.68 o
  -4   4   1     1199.91     1223.43     13.47 o
  -3   4   1     1244.59     1394.26     14.83 o
  -2   4   1       75.06       82.42      1.69 o
  -1   4   1       15.06       13.57      0.59 o
   0   4   1      602.81      577.03      5.60 o
   1   4   1     2264.49     2203.18     22.16 o
   2   4   1      204.66      251.90      3.02 o
   3   4   1       22.09       18.03      1.02 o
   4   4   1        7.79        0.97      0.55 o
   5   4   1       13.11       10.55      1.06 o
   6   4   1       10.01        7.90      1.02 o
   7   4   1      232.11      215.16      4.32 o
   8   4   1        3.56        3.25      1.35 o
   9   4   1        1.43        2.32      1.56 o
  -9   5   1        2.54       -0.04      1.07 o
  -8   5   1        2.08        2.61      1.04 o
  -7   5   1       26.33       22.22      1.64 o
  -6   5   1      337.66      318.93      5.22 o
  -5   5   1      106.71      116.33      3.20 o
  -4   5   1      270.04      277.58      4.26 o
  -3   5   1       87.18       69.86      1.91 o
  -2   5   1      886.26      996.00      9.45 o
  -1   5   1       27.06       35.57      0.90 o
   0   5   1     2623.23     2735.67     21.23 o
   1   5   1       39.81       39.19      1.02 o
   2   5   1      104.67      114.36      1.94 o
   3   5   1       80.65       67.50      2.27 o
   4   5   1       61.81       71.53      1.93 o
   5   5   1       25.71       20.54      1.36 o
   6   5   1      179.37      177.39      3.69 o
   7   5   1       24.75       24.13      1.76 o
   8   5   1       17.59       14.85      1.59 o
   9   5   1        7.93        8.87      1.88 o
  -9   6   1        0.14       -0.93      1.33 o
  -8   6   1       28.46       33.02      2.15 o
  -7   6   1        8.30        6.10      1.24 o
  -6   6   1       11.28        8.87      1.19 o
  -5   6   1      123.59      122.82      3.69 o
  -4   6   1        0.02        1.77      0.68 o
  -3   6   1      111.16       99.62      3.16 o
  -2   6   1      828.20      877.72      9.99 o
  -1   6   1      160.39      237.16      2.90 o
   0   6   1      584.89      562.12      4.79 o
   1   6   1     1705.98     1833.22     16.45 o
   2   6   1      246.77      293.69      3.64 o
   3   6   1       80.60       75.91      2.72 o
   4   6   1        0.03       -0.27      0.56 o
   5   6   1      306.20      301.30      4.88 o
   6   6   1       74.03       71.51      2.73 o
   7   6   1        5.43        4.95      1.13 o
   8   6   1        2.03        1.79      1.07 o
   9   6   1        0.29       -1.23      1.35 o
  -8   7   1        8.56        5.01      1.46 o
  -7   7   1       36.63       35.80      2.14 o
  -6   7   1       11.60       11.93      1.36 o
  -5   7   1      118.96      108.10      2.76 o
  -4   7   1      128.32      127.79      5.10 o
  -3   7   1      158.04      165.79      3.10 o
  -2   7   1        8.67        5.68      1.10 o
  -1   7   1        0.73        4.48      0.64 o
   0   7   1      308.56      279.02      2.88 o
   1   7   1     1192.40     1173.18     11.14 o
   2   7   1       11.56       13.76      0.87 o
   3   7   1        2.94        1.12      0.78 o
   4   7   1       61.17       46.89      3.25 o
   5   7   1        2.19        1.77      0.85 o
   6   7   1      107.74      108.05      3.01 o
   7   7   1        1.86        0.59      1.02 o
   8   7   1        1.12        0.61      1.07 o
  -8   8   1        0.01       -0.37      1.55 o
  -7   8   1        0.52        2.00      1.13 o
  -6   8   1      132.77      112.53      6.19 o
  -5   8   1       97.18       85.03      2.59 o
  -4   8   1        9.17       17.51      2.00 o
  -3   8   1       46.29       39.38      1.98 o
  -2   8   1      118.35       94.24      1.79 o
  -1   8   1       79.65       85.01      1.65 o
   0   8   1      710.21      766.39      6.44 o
   1   8   1      126.73      135.58      2.31 o
   2   8   1       13.50       13.52      1.13 o
   3   8   1       29.53       31.92      1.32 o
   4   8   1        7.82        7.47      1.55 o
   5   8   1      583.27      639.77     10.74 o
   6   8   1       12.25        4.38      1.13 o
   7   8   1        0.03       -0.37      0.96 o
   8   8   1        5.20        7.35      1.87 o
  -8   9   1       16.35       13.79      1.76 o
  -7   9   1        0.22        0.09      1.07 o
  -6   9   1        1.80        1.15      1.07 o
  -5   9   1        8.05        2.10      1.07 o
  -4   9   1       66.31       66.35      3.84 o
  -3   9   1       76.86       82.27      2.37 o
  -2   9   1       19.18       15.88      1.19 o
  -1   9   1       36.43       36.53      1.25 o
   0   9   1       47.20       62.81      1.41 o
   1   9   1      150.87      170.77      2.56 o
   2   9   1        0.14       -0.16      0.73 o
   3   9   1      112.70      121.93      2.94 o
   4   9   1        0.05        4.64      1.02 o
   5   9   1        4.17        6.73      1.24 o
   6   9   1        7.46        9.10      1.68 o
   7   9   1        2.37       -0.23      0.99 o
   8   9   1        0.86        1.00      3.84 o
  -7  10   1        1.09        1.77      1.19 o
  -6  10   1        0.06        0.17      1.15 o
  -5  10   1      131.07      116.29      3.23 o
  -4  10   1        1.08        0.25      0.78 o
  -3  10   1      240.20      243.75      4.42 o
  -2  10   1       26.66       26.95      1.56 o
  -1  10   1       91.25       89.73      1.88 o
   0  10   1        0.17       -0.57      0.42 o
   1  10   1       37.50       34.19      1.34 o
   2  10   1       42.53       53.83      3.64 o
   3  10   1       35.23       39.50      1.98 o
   4  10   1      155.15      152.61      4.49 o
   5  10   1       44.79       51.62      3.02 o
   6  10   1        7.97       16.41      2.06 o
   7  10   1       11.88       13.39      2.09 o
  -7  11   1        0.19        2.03      1.56 o
  -6  11   1        4.63        6.12      2.51 o
  -5  11   1        0.03        0.44      0.72 o
  -4  11   1       14.53       21.06      2.66 o
  -3  11   1       58.65       55.24      2.24 o
  -2  11   1       41.49       39.63      1.71 o
  -1  11   1       10.19        9.40      1.07 o
   0  11   1       38.99       47.43      1.57 o
   1  11   1       66.93       68.99      2.17 o
   2  11   1       14.56       21.42      1.75 o
   3  11   1      109.11      100.85      3.06 o
   4  11   1       26.41       31.62      2.39 o
   5  11   1        1.02        2.36      1.92 o
   6  11   1       23.42       25.90      2.48 o
   7  11   1        0.61        2.46      1.56 o
  -6  12   1        0.01       -0.30      1.77 o
  -5  12   1       12.60       11.22      2.66 o
  -4  12   1        2.29        2.36      2.07 o
  -3  12   1       51.76       47.39      2.92 o
  -2  12   1      202.90      190.32      5.19 o
  -1  12   1      331.77      336.36      5.04 o
   0  12   1        0.87       -0.97      0.65 o
   1  12   1       13.59       15.27      1.37 o
   2  12   1       30.98       34.54      2.73 o
   3  12   1       10.95        4.58      1.13 o
   4  12   1       31.31       29.50      2.39 o
   5  12   1        4.45        1.93      1.35 o
   6  12   1        0.24        0.55      2.36 o
  -5  13   1       30.06       26.87      3.84 o
  -4  13   1        0.00       -2.07      1.48 o
  -3  13   1        1.47        2.71      1.20 o
  -2  13   1       77.05       80.77      3.00 o
  -1  13   1        7.05       11.01      1.52 o
   0  13   1      114.84      102.66      4.18 o
   1  13   1       28.28       29.56      2.43 o
   2  13   1       50.04       43.34      2.47 o
   3  13   1        1.21        3.18      1.24 o
   4  13   1        1.62        0.59      2.07 o
   5  13   1       14.76       18.60      3.54 o
  -4  14   1       13.69       15.35      3.25 o
  -3  14   1       27.86       30.96      2.52 o
  -2  14   1        0.71        1.98      1.22 o
  -1  14   1        0.44       -0.14      0.99 o
   0  14   1       84.81       90.46      4.07 o
   1  14   1       37.08       29.56      2.29 o
   2  14   1       18.95       19.31      1.86 o
   3  14   1        3.93        6.05      1.41 o
   4  14   1       14.05       14.47      3.25 o
  -3  15   1        8.52       12.37      1.89 o
  -2  15   1        9.68       11.98      1.63 o
  -1  15   1        1.85       -0.35      1.56 o
   0  15   1       16.00       17.38      3.40 o
   1  15   1       12.35       19.14      2.51 o
   2  15   1        0.80       -0.20      1.19 o
 -10   0   2       10.82       15.65      3.25 o
  -9   0   2        8.39        7.38      2.36 o
  -8   0   2       71.79       50.79      3.84 o
  -7   0   2       91.43       96.26      4.72 o
  -6   0   2       28.07       23.40      2.81 o
  -5   0   2      155.87      196.16      3.95 o
  -4   0   2        7.06        5.95      1.62 o
  -3   0   2       94.63      125.80      2.39 o
  -2   0   2        8.49        1.77      0.59 o
  -1   0   2     8523.23     7237.82    124.02 o
   0   0   2       48.01       15.06      0.59 o
   1   0   2     5933.32     4989.29     83.86 o
   2   0   2     4744.99     4158.97     70.57 o
   3   0   2      402.42      311.52      7.09 o
   4   0   2      391.16      397.74      9.15 o
   5   0   2      429.29      459.45     10.63 o
   6   0   2       47.92       51.67      3.25 o
   7   0   2      120.94      119.88      5.31 o
   8   0   2       36.97       33.66      3.54 o
   9   0   2        7.08        7.09      2.36 o
  -9   1   2        8.38        7.56      1.67 o
  -8   1   2       98.01       92.83      4.58 o
  -7   1   2      198.19      198.72      4.17 o
  -6   1   2       46.07       46.94      1.41 o
  -5   1   2        1.93        1.40      0.47 o
  -4   1   2       77.12      120.61      1.89 o
  -3   1   2       87.46       69.99      1.53 o
  -2   1   2     8493.98     7743.58     76.42 o
  -1   1   2        6.67       10.52      0.49 o
   0   1   2     1425.61      835.34     14.76 o
   1   1   2      834.19      880.54     78.40 o
   2   1   2      398.25      392.26      5.53 o
   3   1   2      348.86      398.06      6.05 o
   4   1   2      261.17      249.67      4.59 o
   5   1   2        3.84       10.21      1.25 o
   6   1   2        3.18        3.40      1.04 o
   7   1   2       25.92       30.05      2.18 o
   8   1   2        1.05        1.43      2.07 o
   9   1   2       13.30       16.79      2.09 o
  -9   2   2        0.86       -1.37      1.13 o
  -8   2   2       71.28       68.45      3.34 o
  -7   2   2       54.36       55.73      2.15 o
  -6   2   2      153.35      166.97      3.35 o
  -5   2   2       15.00       22.88      0.95 o
  -4   2   2        1.83        6.09      0.68 o
  -3   2   2     1572.35     1633.31     16.76 o
  -2   2   2       42.22       35.31      3.24 o
  -1   2   2     7959.38     7622.19    164.32 o
   0   2   2      771.67      781.01     14.47 o
   1   2   2     9422.06     8838.45     86.87 o
   2   2   2        0.29        0.72      0.52 o
   3   2   2      107.06      122.85      2.15 o
   4   2   2       26.84       17.67      1.10 o
   5   2   2      220.13      285.10      5.43 o
   6   2   2      168.51      192.78      4.59 o
   7   2   2        2.70        4.22      1.35 o
   8   2   2        7.53        4.43      1.46 o
   9   2   2        3.25        4.43      1.67 o
  -9   3   2        7.21        8.00      2.51 o
  -8   3   2       14.54       12.65      1.41 o
  -7   3   2       20.06       15.50      1.41 o
  -6   3   2        8.71        6.46      0.96 o
  -5   3   2       27.81       32.29      1.47 o
  -4   3   2      773.26      823.98      9.49 o
  -3   3   2     1252.49     1230.44     13.07 o
  -2   3   2     1057.82     1035.19     10.91 o
  -1   3   2      436.77      408.91      4.02 o
   0   3   2      845.88      756.07     10.78 o
   1   3   2     1657.90     1667.29     14.92 o
   2   3   2      849.63      862.26      9.26 o
   3   3   2      661.42      719.33     10.02 o
   4   3   2        5.89        5.82      0.75 o
   5   3   2      257.41      272.60      4.37 o
   6   3   2       10.73       12.05      1.46 o
   7   3   2        3.27        1.03      1.25 o
   8   3   2       83.16       83.61      3.99 o
   9   3   2        0.00        0.30      1.46 o
  -9   4   2        0.06       -2.42      2.21 o
  -8   4   2       24.95       22.40      1.75 o
  -7   4   2        7.90        8.51      1.19 o
  -6   4   2       10.80       12.33      1.41 o
  -5   4   2     1186.90     1261.00     14.09 o
  -4   4   2     2357.57     2320.01     24.04 o
  -3   4   2     4079.88     4470.59     44.27 o
  -2   4   2      228.77      235.50      3.28 o
  -1   4   2       55.04       61.80      1.22 o
   0   4   2     2612.50     2457.38     18.98 o
   1   4   2        0.01        3.84      0.81 o
   2   4   2      627.51      654.90      6.52 o
   3   4   2      109.86      120.18      2.92 o
   4   4   2        7.26       16.91      1.13 o
   5   4   2       36.12       47.49      1.76 o
   6   4   2       56.40       64.70      2.22 o
   7   4   2        1.12        4.45      1.62 o
   8   4   2        0.00       -1.00      1.48 o
   9   4   2        9.33        8.16      1.88 o
  -9   5   2        2.49        1.46      1.13 o
  -8   5   2       15.64       12.43      2.02 o
  -7   5   2       53.83       50.99      2.20 o
  -6   5   2       37.45       36.32      1.76 o
  -5   5   2       72.44       64.06      1.98 o
  -4   5   2        8.52       12.77      1.62 o
  -3   5   2      196.58      202.00      3.28 o
  -2   5   2        2.66        0.27      0.43 o
  -1   5   2      354.48      277.54      3.67 o
   0   5   2      111.80       88.71      1.35 o
   1   5   2      200.23      227.00      2.46 o
   2   5   2       39.04       41.49      1.32 o
   3   5   2      486.34      537.71      6.75 o
   4   5   2        3.35        6.50      0.78 o
   5   5   2       28.77       28.57      1.52 o
   6   5   2      106.12      102.94      4.29 o
   7   5   2       78.61       75.00      3.13 o
   8   5   2       55.43       48.45      2.81 o
   9   5   2       21.97       22.46      3.10 o
  -9   6   2        0.74        1.37      1.13 o
  -8   6   2        7.47        8.89      1.47 o
  -7   6   2       61.22       58.50      2.39 o
  -6   6   2      282.65      294.33      6.77 o
  -5   6   2      145.00      132.48      2.93 o
  -4   6   2       97.16       88.44      2.30 o
  -3   6   2       51.80       62.29      3.14 o
  -2   6   2      139.55      140.29      2.19 o
  -1   6   2      108.77       98.60      1.91 o
   0   6   2      157.77      172.74      2.01 o
   1   6   2       48.75       39.29      1.17 o
   2   6   2      558.57      616.56      5.62 o
   3   6   2        6.50       11.14      0.96 o
   4   6   2       16.69       18.66      1.19 o
   5   6   2       79.82       74.15      2.37 o
   6   6   2       25.03       19.73      1.53 o
   7   6   2        0.38        1.38      1.02 o
   8   6   2        2.57        2.20      1.35 o
  -8   7   2       27.78       22.42      1.93 o
  -7   7   2       36.18       33.28      2.62 o
  -6   7   2       14.13       16.76      1.53 o
  -5   7   2       45.48       46.44      1.95 o
  -4   7   2       10.33       12.34      1.13 o
  -3   7   2       58.94       65.72      1.86 o
  -2   7   2      187.67      193.21      4.15 o
  -1   7   2        0.00        0.03      0.39 o
   0   7   2     1244.45     1266.93      9.76 o
   1   7   2        6.52       11.26      0.91 o
   2   7   2       10.12       16.67      1.14 o
   3   7   2      123.38      137.91      2.82 o
   4   7   2       23.09       20.78      1.30 o
   5   7   2       64.76       53.37      2.60 o
   6   7   2       31.20       23.21      1.69 o
   7   7   2        0.85        0.20      0.96 o
   8   7   2        0.69        1.18      1.25 o
  -8   8   2        7.87        6.87      1.41 o
  -7   8   2       49.75       40.69      2.24 o
  -6   8   2        2.67       -0.10      1.02 o
  -5   8   2        0.61        1.48      0.85 o
  -4   8   2       48.96       48.73      1.86 o
  -3   8   2      489.84      466.28      6.39 o
  -2   8   2       11.24       11.93      0.90 o
  -1   8   2        0.04       -0.13      0.35 o
   0   8   2       41.39       41.49      1.11 o
   1   8   2      134.01      158.94      2.60 o
   2   8   2       34.65       32.92      1.59 o
   3   8   2        4.07        3.71      0.68 o
   4   8   2      259.24      261.17      8.04 o
   5   8   2       27.52       28.20      1.81 o
   6   8   2       15.85       12.55      1.92 o
   7   8   2       16.99       22.90      1.88 o
   8   8   2        6.23        5.81      2.66 o
  -8   9   2        2.32       -0.50      1.20 o
  -7   9   2       29.77       38.82      2.37 o
  -6   9   2      183.25      155.55      3.83 o
  -5   9   2      269.71      271.07      4.96 o
  -4   9   2       19.56       10.65      1.17 o
  -3   9   2       82.92       87.90      2.83 o
  -2   9   2      198.90      203.00      3.67 o
  -1   9   2     1192.06     1221.69     10.70 o
   0   9   2      777.47      826.87      7.04 o
   1   9   2      165.16      184.08      3.12 o
   2   9   2      222.46      190.90      3.74 o
   3   9   2       65.94       60.53      1.82 o
   4   9   2       46.97       38.96      2.09 o
   5   9   2       78.11       55.55      2.31 o
   6   9   2        0.00        2.25      1.48 o
   7   9   2        3.78        4.15      1.56 o
  -7  10   2        5.47        8.90      1.53 o
  -6  10   2        4.18        1.88      1.76 o
  -5  10   2        0.49       -0.95      0.93 o
  -4  10   2       24.43       18.90      1.84 o
  -3  10   2       25.56       19.52      1.54 o
  -2  10   2      152.30      140.88      3.08 o
  -1  10   2        7.39       11.27      0.98 o
   0  10   2      103.73       91.73      1.97 o
   1  10   2      265.66      244.23      3.36 o
   2  10   2       80.80       85.32      2.59 o
   3  10   2      124.85      106.62      4.39 o
   4  10   2      120.47      132.92      5.46 o
   5  10   2      147.24      132.12      5.31 o
   6  10   2        2.65        1.89      1.35 o
   7  10   2        7.40       17.18      2.18 o
  -7  11   2       18.59       21.81      2.51 o
  -6  11   2        1.80        0.00      1.25 o
  -5  11   2        5.11        5.06      2.21 o
  -4  11   2      244.74      214.37      8.27 o
  -3  11   2      320.55      310.27      6.76 o
  -2  11   2      591.05      576.19      8.34 o
  -1  11   2       66.37       69.91      2.17 o
   0  11   2      407.99      439.67      5.11 o
   1  11   2        0.14        0.16      0.74 o
   2  11   2        6.96        5.46      1.03 o
   3  11   2      340.37      342.57      5.96 o
   4  11   2      178.69      175.58      5.00 o
   5  11   2       23.74       25.37      2.39 o
   6  11   2        5.73        6.76      3.25 o
  -6  12   2        0.01       -1.77      2.07 o
  -5  12   2       10.11       11.22      2.95 o
  -4  12   2       35.77       36.61      4.13 o
  -3  12   2        2.91        3.10      1.46 o
  -2  12   2       15.59       18.21      1.76 o
  -1  12   2        9.62       13.71      1.28 o
   0  12   2       70.20       77.47      2.06 o
   1  12   2       10.55        9.13      1.20 o
   2  12   2       52.50       60.71      2.20 o
   3  12   2       14.08        9.33      1.39 o
   4  12   2       52.22       66.72      6.20 o
   5  12   2        0.09       -0.91      1.13 o
   6  12   2        2.91        1.92      1.46 o
  -5  13   2       12.76        4.43      2.36 o
  -4  13   2       18.30       20.08      3.54 o
  -3  13   2       11.86        8.73      1.52 o
  -2  13   2       23.96       28.67      2.14 o
  -1  13   2       93.20       93.59      3.06 o
   0  13   2       93.28       96.85      3.95 o
   1  13   2       56.10       55.29      2.55 o
   2  13   2       48.71       50.55      2.09 o
   3  13   2      145.06      161.51      3.64 o
   4  13   2       71.57       74.78      3.53 o
   5  13   2       23.15       30.52      2.71 o
  -4  14   2        2.15        2.95      2.07 o
  -3  14   2        0.01        0.40      1.65 o
  -2  14   2        0.63        2.17      1.19 o
  -1  14   2       18.63       19.06      1.86 o
   0  14   2        0.00       -0.57      1.35 o
   1  14   2       18.46       21.57      2.51 o
   2  14   2        0.51       -0.35      1.02 o
   3  14   2        0.37       -0.25      1.13 o
   4  14   2       36.61       34.84      4.13 o
  -2  15   2        0.79        2.32      1.24 o
  -1  15   2        5.29        2.14      1.77 o
   0  15   2        0.51        1.92      1.67 o
   1  15   2        3.16        3.40      1.67 o
   2  15   2        0.34        0.12      1.56 o
 -10   1   3       15.09       16.39      2.18 o
  -9   1   3        2.79        2.18      1.35 o
  -8   1   3       52.28       53.30      2.92 o
  -7   1   3       31.91       34.39      2.26 o
  -6   1   3        8.06        6.51      0.72 o
  -5   1   3       92.14       84.41      2.86 o
  -4   1   3      952.88      936.63     10.48 o
  -3   1   3     2660.07     2481.30     24.89 o
  -2   1   3      476.83      441.11      5.00 o
  -1   1   3     1380.56     1360.95     16.60 o
   0   1   3    28805.34    23713.66    425.79 o
   1   1   3      313.85      381.33     11.81 o
   2   1   3       50.76       65.85      2.07 o
   3   1   3       59.02       59.42      2.07 o
   4   1   3       59.20       67.77      2.09 o
   5   1   3      194.15      202.56      4.38 o
   6   1   3        4.16        4.05      1.77 o
   7   1   3       29.33       36.93      2.30 o
   8   1   3        0.01       -0.75      1.13 o
   9   1   3       13.66       16.13      2.09 o
  -9   2   3        0.03       -0.74      1.25 o
  -8   2   3       21.84       16.51      1.98 o
  -7   2   3       10.28        9.62      1.17 o
  -6   2   3        3.06        2.25      0.78 o
  -5   2   3       35.03       33.02      1.11 o
  -4   2   3      225.16      236.92      3.58 o
  -3   2   3     1215.57     1192.84     12.61 o
  -2   2   3      287.03      334.10      4.03 o
  -1   2   3     1432.12     1185.14     12.04 o
   0   2   3     8425.19     7470.79    129.33 o
   1   2   3     2347.30     2707.99     26.82 o
   2   2   3     2155.47     1933.44     28.05 o
   3   2   3      454.84      550.41      7.93 o
   4   2   3       58.88       55.75      1.98 o
   5   2   3       61.56       64.11      2.39 o
   6   2   3        8.59        9.46      1.46 o
   7   2   3        8.57        6.23      1.46 o
   8   2   3        0.15        0.74      1.25 o
   9   2   3        4.73        1.04      2.07 o
  -9   3   3        2.46        2.56      1.56 o
  -8   3   3       17.93       18.93      1.64 o
  -7   3   3       56.86       51.14      2.15 o
  -6   3   3      265.38      263.30      6.38 o
  -5   3   3       52.94       62.34      1.93 o
  -4   3   3       87.05       96.94      4.54 o
  -3   3   3      800.72      894.07      9.82 o
  -2   3   3      932.49      972.89     10.28 o
  -1   3   3      813.49      825.38      8.57 o
   0   3   3     3056.00     2923.53     40.85 o
   1   3   3     1085.85     1122.89     11.69 o
   2   3   3       28.28       25.34      1.62 o
   3   3   3       73.70       61.42      2.95 o
   4   3   3      214.00      240.19      4.49 o
   5   3   3        5.03        7.18      1.13 o
   6   3   3        9.56        9.95      1.46 o
   7   3   3       79.93       73.41      3.13 o
   8   3   3       52.36       57.28      2.92 o
   9   3   3       17.73       16.97      3.54 o
  -9   4   3        6.17        3.48      1.56 o
  -8   4   3        0.31        0.51      0.99 o
  -7   4   3      120.54      124.52      3.18 o
  -6   4   3       98.49       93.85      2.91 o
  -5   4   3      186.10      164.93      3.23 o
  -4   4   3       49.57       65.41      1.86 o
  -3   4   3      303.88      305.19      4.24 o
  -2   4   3      805.00      870.22      9.47 o
  -1   4   3      342.65      319.19      3.85 o
   0   4   3     1805.63     1744.65     15.27 o
   1   4   3     2587.67     2576.07     22.28 o
   2   4   3      173.95      219.46      3.21 o
   3   4   3      787.88      933.40     10.39 o
   4   4   3       85.89       78.36      4.77 o
   5   4   3       74.45       85.17      2.81 o
   6   4   3        0.75        0.70      1.13 o
   7   4   3        1.34        1.09      1.35 o
   8   4   3        0.01       -0.40      1.13 o
   9   4   3       10.87       12.98      2.09 o
  -9   5   3        0.21       -0.79      1.02 o
  -8   5   3        9.99        8.83      1.41 o
  -7   5   3       51.54       55.57      2.44 o
  -6   5   3      310.98      305.77      5.11 o
  -5   5   3        0.68        1.28      0.68 o
  -4   5   3        4.98        0.72      0.55 o
  -3   5   3       24.79       15.74      0.96 o
  -2   5   3     1210.54     1297.69     13.74 o
  -1   5   3      103.12      102.35      1.78 o
   0   5   3       21.45       17.43      0.94 o
   1   5   3       44.21       68.49      1.16 o
   2   5   3      515.57      563.26      5.15 o
   3   5   3      380.22      349.97      7.38 o
   4   5   3       33.98       33.89      1.89 o
   5   5   3      104.06      102.99      2.55 o
   6   5   3       26.05       26.03      2.21 o
   7   5   3        8.03        6.55      1.62 o
   8   5   3        0.21        0.00      1.25 o
   9   5   3        5.32        5.17      1.67 o
  -9   6   3        0.97       -0.78      0.99 o
  -8   6   3        0.29       -0.06      1.13 o
  -7   6   3      129.27      123.49      3.35 o
  -6   6   3      136.88      136.26      3.28 o
  -5   6   3       64.31       60.28      2.17 o
  -4   6   3      434.13      450.76      6.17 o
  -3   6   3       87.14       82.27      2.00 o
  -2   6   3      628.41      642.46      7.49 o
  -1   6   3      344.78      323.67      4.19 o
   0   6   3     1746.04     1785.14     14.43 o
   1   6   3     1210.46     1352.59     12.61 o
   2   6   3       32.66       24.27      0.84 o
   3   6   3      173.53      167.96      3.21 o
   4   6   3        0.40       -0.30      0.55 o
   5   6   3        7.24        7.06      1.35 o
   6   6   3        3.80        2.20      1.13 o
   7   6   3       20.35       16.15      1.98 o
   8   6   3        2.73        3.16      1.42 o
  -8   7   3       10.09       13.59      1.64 o
  -7   7   3       94.79       79.03      2.89 o
  -6   7   3        7.08        3.76      1.72 o
  -5   7   3      316.89      297.90      4.97 o
  -4   7   3       60.12       67.80      2.67 o
  -3   7   3       31.01       28.54      1.35 o
  -2   7   3      168.22      184.85      3.03 o
  -1   7   3      389.49      438.65      5.49 o
   0   7   3        0.78        0.75      0.69 o
   1   7   3      639.66      630.90      6.74 o
   2   7   3        1.12       -0.34      0.37 o
   3   7   3      422.67      462.86      6.51 o
   4   7   3        8.12        5.73      0.90 o
   5   7   3      116.87      141.96      3.81 o
   6   7   3       20.83       16.17      4.43 o
   7   7   3       13.86       16.24      1.98 o
   8   7   3        1.22        0.43      1.35 o
  -8   8   3       22.25       13.64      2.00 o
  -7   8   3      112.54      120.16      3.45 o
  -6   8   3      244.55      238.95      4.70 o
  -5   8   3        1.07        1.73      0.78 o
  -4   8   3      189.87      213.48      3.94 o
  -3   8   3        9.81        8.48      0.96 o
  -2   8   3       20.56       16.72      1.35 o
  -1   8   3       33.95       55.77      1.46 o
   0   8   3       16.17       24.55      1.00 o
   1   8   3     1008.04     1008.37     15.43 o
   2   8   3       38.25       39.39      1.98 o
   3   8   3      244.22      233.87      3.97 o
   4   8   3      726.86      709.00      9.08 o
   5   8   3      211.12      227.28      4.36 o
   6   8   3       13.86       10.23      1.30 o
   7   8   3        0.34        1.33      1.25 o
   8   8   3        7.35        3.54      2.36 o
  -8   9   3       29.18       25.96      2.10 o
  -7   9   3       12.61       12.95      2.56 o
  -6   9   3        0.04        1.63      1.13 o
  -5   9   3       45.99       56.50      2.30 o
  -4   9   3        1.13       -1.09      0.73 o
  -3   9   3       12.29       20.19      1.63 o
  -2   9   3        4.23        5.51      0.85 o
  -1   9   3      119.36      110.32      2.18 o
   0   9   3        1.69        6.37      0.68 o
   1   9   3       73.07       60.14      1.54 o
   2   9   3       30.57       27.99      1.86 o
   3   9   3       21.31       16.14      1.41 o
   4   9   3       59.61       72.70      3.13 o
   5   9   3       89.39       82.90      3.55 o
   6   9   3       39.74       30.12      3.54 o
   7   9   3       28.61       27.17      3.54 o
  -7  10   3       19.18       26.86      2.08 o
  -6  10   3       12.82        8.15      1.36 o
  -5  10   3      133.42      116.71      3.92 o
  -4  10   3      260.26      248.62      8.86 o
  -3  10   3       66.74       67.91      4.43 o
  -2  10   3      364.43      374.36      7.30 o
  -1  10   3      331.65      326.56      5.44 o
   0  10   3       18.79       21.78      1.32 o
   1  10   3      315.40      339.98      4.18 o
   2  10   3       12.56       11.26      1.96 o
   3  10   3       62.26       60.01      2.33 o
   4  10   3      156.24      151.54      4.49 o
   5  10   3      137.43      127.59      4.37 o
   6  10   3        2.92        6.20      2.36 o
   7  10   3        1.24       -0.89      2.07 o
  -7  11   3       10.71       17.32      2.39 o
  -6  11   3        0.40        1.52      2.81 o
  -5  11   3       65.65       81.50      5.31 o
  -4  11   3       63.04       61.71      4.72 o
  -3  11   3       60.79       60.53      4.43 o
  -2  11   3        9.70       10.54      1.41 o
  -1  11   3        0.01       -0.79      0.68 o
   0  11   3        4.33        5.42      0.95 o
   1  11   3       96.28       78.51      2.32 o
   2  11   3      268.07      252.33      4.23 o
   3  11   3        2.10        1.67      1.19 o
   4  11   3        2.86        6.55      2.07 o
   5  11   3       34.03       27.20      2.51 o
   6  11   3        0.47       -1.48      1.77 o
  -6  12   3       11.40       11.52      2.95 o
  -5  12   3       51.51       43.11      4.72 o
  -4  12   3      113.16      113.09      6.20 o
  -3  12   3        9.63       16.83      2.95 o
  -2  12   3       84.25       74.89      2.90 o
  -1  12   3       51.54       46.34      1.99 o
   0  12   3      153.86      141.17      3.19 o
   1  12   3     1057.98     1058.10     13.46 o
   2  12   3      354.41      362.05      5.42 o
   3  12   3       16.90        7.99      1.47 o
   4  12   3       62.75       54.90      3.02 o
   5  12   3       17.89       14.76      2.95 o
   6  12   3        0.05       -2.36      2.07 o
  -5  13   3        0.15       -1.48      1.77 o
  -4  13   3        4.31        6.20      2.36 o
  -3  13   3        4.11        1.62      1.46 o
  -2  13   3        3.19        4.39      1.24 o
  -1  13   3        0.14       -0.96      0.84 o
   0  13   3       21.83       30.54      2.10 o
   1  13   3        1.54        4.29      1.42 o
   2  13   3        1.86        2.20      1.24 o
   3  13   3        7.14       10.36      1.59 o
   4  13   3       18.68       14.47      2.95 o
   5  13   3       23.02       30.71      3.84 o
  -4  14   3       18.92       13.88      3.25 o
  -3  14   3        0.44        0.30      1.46 o
  -2  14   3        0.06        1.42      1.17 o
  -1  14   3       49.84       58.66      2.76 o
   0  14   3        1.11       -2.12      2.21 o
   1  14   3        3.68        2.51      1.67 o
   2  14   3       20.93       25.35      2.71 o
   3  14   3       50.33       53.62      3.44 o
  -2  15   3       44.38       45.59      3.53 o
  -1  15   3       16.09       11.81      3.25 o
   0  15   3       21.56       25.10      3.84 o
   1  15   3        0.85        1.48      2.36 o
   2  15   3        0.23       -2.36      2.07 o
 -10   0   4       14.71       12.70      2.95 o
  -9   0   4        6.08        3.25      2.07 o
  -8   0   4       85.39      102.17      5.31 o
  -7   0   4       19.07       25.39      2.95 o
  -6   0   4      231.52      214.87      4.46 o
  -5   0   4      458.50      451.93      7.18 o
  -4   0   4       65.86       57.25      1.77 o
  -3   0   4      792.97      704.96      9.50 o
  -2   0   4       12.15       -0.20      0.26 o
  -1   0   4    20104.53    20472.41    346.65 o
   0   0   4      529.85      339.27      6.20 o
   2   0   4     1292.67     1175.50     21.26 o
   3   0   4        4.30       -0.59      0.89 o
   4   0   4       35.30       67.03      2.95 o
   5   0   4      328.56      326.28      8.56 o
   6   0   4      124.02      104.82      4.72 o
   7   0   4       35.22       33.66      2.95 o
   8   0   4       47.76       46.06      3.84 o
   9   0   4       42.14       52.56      4.43 o
 -10   1   4       10.36       12.73      2.18 o
  -9   1   4        3.91        6.69      1.67 o
  -8   1   4       25.70       23.81      2.30 o
  -7   1   4        3.10        5.10      0.99 o
  -6   1   4        2.56        1.20      0.56 o
  -5   1   4        0.29        2.03      0.55 o
  -4   1   4       92.11       94.76      1.65 o
  -3   1   4       51.98       65.68      1.25 o
  -2   1   4      578.14      507.82      5.74 o
  -1   1   4    28194.97    24769.71    860.89 o
   0   1   4       14.23        9.68      0.51 o
   1   1   4      412.07      373.57      5.21 o
   2   1   4      641.12      546.26     10.93 o
   3   1   4      189.02      202.44      3.76 o
   4   1   4       68.13       70.13      2.30 o
   5   1   4      196.06      192.11      4.28 o
   6   1   4      257.21      267.85      6.94 o
   7   1   4       49.94       46.66      2.51 o
   8   1   4       12.63       14.91      1.88 o
   9   1   4        8.94       10.77      1.98 o
  -9   2   4        3.88        2.87      1.56 o
  -8   2   4        7.39        6.20      1.67 o
  -7   2   4        2.50        1.48      0.86 o
  -6   2   4      108.50       96.65      2.50 o
  -5   2   4      405.56      404.97      4.59 o
  -4   2   4       23.61       20.73      1.04 o
  -3   2   4     1379.15     1412.08     14.83 o
  -2   2   4     1085.10     1050.66     11.02 o
  -1   2   4     1380.67     1423.02     14.37 o
   0   2   4     2237.31     2179.37     21.53 o
   1   2   4      462.89      485.16      4.68 o
   2   2   4      395.00      389.29      9.74 o
   4   2   4      447.57      446.19      7.09 o
   5   2   4      274.66      283.41      5.53 o
   6   2   4        5.64        4.43      1.25 o
   7   2   4       38.29       28.49      2.30 o
   8   2   4       82.42       85.59      4.43 o
   9   2   4        5.03        5.02      2.07 o
  -9   3   4        3.81        5.47      2.66 o
  -8   3   4      161.88      139.48      4.20 o
  -7   3   4       19.61       24.68      1.76 o
  -6   3   4        0.15       -0.92      0.97 o
  -5   3   4      715.20      726.80      8.86 o
  -4   3   4      168.36      136.01      2.67 o
  -3   3   4     1328.55     1439.31     20.50 o
  -2   3   4     1389.23     1392.15     14.37 o
  -1   3   4      156.15      166.12      2.62 o
   0   3   4     1988.55     1987.77     20.00 o
   1   3   4      260.66      276.09      2.95 o
   2   3   4      228.02      256.98      3.32 o
   3   3   4       12.07        8.99      1.49 o
   4   3   4      513.52      499.12      7.82 o
   5   3   4      182.48      181.19      4.07 o
   6   3   4      704.83      660.72     13.14 o
   7   3   4      184.30      168.98      4.69 o
   8   3   4        1.28        2.18      1.35 o
   9   3   4        5.19        3.39      1.56 o
  -9   4   4        0.46        0.30      1.46 o
  -8   4   4        0.43        1.38      1.02 o
  -7   4   4       61.73       61.65      2.33 o
  -6   4   4        0.00       -1.09      0.73 o
  -5   4   4       13.96       15.11      1.13 o
  -4   4   4      325.58      360.60      5.10 o
  -3   4   4      289.44      244.73      3.55 o
  -2   4   4       58.98       67.04      1.67 o
  -1   4   4        5.10        5.01      0.38 o
   0   4   4       58.57       39.48      1.17 o
   1   4   4      748.95      923.35      8.58 o
   2   4   4       21.39       12.87      0.67 o
   3   4   4      807.28      836.08      9.18 o
   4   4   4       95.94       91.24      3.84 o
   5   4   4        0.35       -0.72      1.18 o
   6   4   4      868.62      850.50     12.94 o
   7   4   4      122.90      132.55      4.18 o
   8   4   4       40.25       34.05      2.60 o
   9   4   4        5.70        5.17      1.67 o
  -9   5   4        8.09        6.00      1.36 o
  -8   5   4      125.11      129.63      3.57 o
  -7   5   4      260.69      252.25      5.27 o
  -6   5   4       48.97       43.45      1.91 o
  -5   5   4      155.62      160.55      3.28 o
  -4   5   4      630.24      615.18      7.71 o
  -3   5   4      232.25      304.18      4.29 o
  -2   5   4       96.38       92.73      1.86 o
  -1   5   4      599.68      529.48      6.05 o
   0   5   4       90.56       67.06      1.17 o
   1   5   4     2153.64     2228.12     19.65 o
   2   5   4      748.86      814.04      7.83 o
   3   5   4       12.03       17.04      1.06 o
   4   5   4       65.96       60.93      2.27 o
   5   5   4      243.10      222.64      7.09 o
   6   5   4      132.49      138.22      4.07 o
   7   5   4      126.53      132.69      4.72 o
   8   5   4        0.23        2.41      1.35 o
  -9   6   4        0.68        0.89      1.07 o
  -8   6   4        2.60        4.34      1.41 o
  -7   6   4       58.12       62.43      2.55 o
  -6   6   4       73.30       67.21      2.39 o
  -5   6   4        7.62        7.41      0.96 o
  -4   6   4      256.31      280.40      4.83 o
  -3   6   4      268.31      270.08      4.12 o
  -2   6   4      299.72      336.80      5.46 o
  -1   6   4      151.85      167.85      2.61 o
   0   6   4      150.32      166.79      2.06 o
   1   6   4     2002.40     2041.76     21.29 o
   2   6   4       11.25       12.92      0.79 o
   3   6   4       51.10       51.01      3.40 o
   4   6   4      236.65      258.40      5.09 o
   5   6   4      114.14      112.11      3.32 o
   6   6   4        0.00       -0.65      1.03 o
   7   6   4       13.14       14.58      1.77 o
   8   6   4       10.45       11.05      1.88 o
  -8   7   4        2.96        1.38      1.19 o
  -7   7   4        5.35        3.89      1.24 o
  -6   7   4      118.42      105.35      2.99 o
  -5   7   4       51.50       57.92      2.13 o
  -4   7   4       49.86       52.10      1.78 o
  -3   7   4        4.10        6.16      0.82 o
  -2   7   4        0.28        0.00      0.43 o
  -1   7   4      386.15      420.53      4.74 o
   0   7   4      163.49      148.86      2.06 o
   1   7   4      667.53      666.08      8.16 o
   2   7   4      212.97      201.02      4.22 o
   3   7   4       88.33       73.76      2.00 o
   4   7   4        0.58        1.94      1.48 o
   5   7   4      987.43      975.85     14.39 o
   6   7   4        8.53        9.28      1.56 o
   7   7   4        8.12       11.78      1.77 o
   8   7   4        0.13        0.05      1.35 o
  -8   8   4       17.85       19.02      1.93 o
  -7   8   4       68.54       85.62      3.69 o
  -6   8   4        0.01        1.60      1.78 o
  -5   8   4       51.01       50.84      2.07 o
  -4   8   4      134.66      141.23      3.15 o
  -3   8   4      296.20      317.10      5.75 o
  -2   8   4      239.29      225.63      4.12 o
  -1   8   4       96.90       84.83      1.71 o
   0   8   4       81.80       89.74      1.67 o
   1   8   4       45.09       48.67      1.78 o
   2   8   4      272.77      260.36      4.26 o
   3   8   4        1.09        2.21      1.04 o
   4   8   4      217.88      219.39      7.38 o
   5   8   4      157.76      153.54      6.20 o
   6   8   4       62.03       51.38      4.13 o
   7   8   4        1.96        3.54      2.07 o
   8   8   4       11.48       14.47      3.25 o
  -8   9   4       49.77       46.08      2.68 o
  -7   9   4       48.92       57.29      2.64 o
  -6   9   4       17.30       22.80      1.86 o
  -5   9   4      153.68      147.62      4.66 o
  -4   9   4       33.22       25.97      1.95 o
  -3   9   4       73.70       67.86      2.40 o
  -2   9   4      131.08      124.67      3.53 o
  -1   9   4        9.24       11.78      1.11 o
   0   9   4       14.34       14.06      1.04 o
   1   9   4     1333.77     1343.86     13.16 o
   2   9   4      105.12       89.33      3.23 o
   3   9   4       32.09       41.08      2.51 o
   4   9   4      142.09      125.49      5.61 o
   5   9   4      372.03      377.07     10.93 o
   6   9   4        2.08       -2.07      1.48 o
   7   9   4        0.51        0.59      2.07 o
  -7  10   4        0.06        0.73      2.07 o
  -6  10   4        9.44       14.73      2.18 o
  -5  10   4        0.07        0.30      1.25 o
  -4  10   4       17.56       22.15      2.95 o
  -3  10   4      115.96      133.76      6.20 o
  -2  10   4       99.95       78.70      2.59 o
  -1  10   4       12.13       15.07      1.34 o
   0  10   4        6.25        5.32      0.87 o
   1  10   4       31.97       25.61      1.37 o
   2  10   4       16.67       16.68      2.66 o
   3  10   4       19.29       20.52      2.09 o
   4  10   4       37.95       51.08      4.13 o
   5  10   4        1.07       -2.07      1.48 o
   6  10   4       18.47       18.60      2.95 o
   7  10   4        1.82        2.95      2.36 o
  -7  11   4       10.83        9.62      2.09 o
  -6  11   4       22.25       24.08      2.95 o
  -5  11   4        1.13       -0.30      1.77 o
  -4  11   4        7.54        6.79      2.07 o
  -3  11   4        8.32        4.72      1.77 o
  -2  11   4       45.58       54.14      3.09 o
  -1  11   4        4.62        6.92      1.14 o
   0  11   4      185.89      178.35      3.40 o
   1  11   4       27.60       29.29      1.93 o
   2  11   4       40.25       39.08      3.11 o
   3  11   4       10.50        4.65      1.56 o
   4  11   4        6.73        9.74      2.66 o
   5  11   4      102.36       91.24      5.31 o
   6  11   4        0.61        0.30      1.77 o
  -6  12   4        1.91        1.18      2.07 o
  -5  12   4       40.59       37.20      4.43 o
  -4  12   4        7.70        5.02      2.07 o
  -3  12   4      153.66      148.82      6.79 o
  -2  12   4        0.02        0.30      1.02 o
  -1  12   4        0.46       -1.11      0.82 o
   0  12   4       28.72       24.08      1.67 o
   1  12   4       18.90       23.90      1.86 o
   2  12   4       13.16        9.48      1.47 o
   3  12   4       32.93       38.01      2.60 o
   4  12   4       12.49       15.35      2.95 o
   5  12   4        9.45       11.22      2.66 o
  -5  13   4        0.37        2.66      2.07 o
  -4  13   4        0.59       -1.18      1.77 o
  -3  13   4       11.55        9.52      1.84 o
  -2  13   4        7.38        7.23      1.36 o
  -1  13   4        0.65        0.52      1.32 o
   0  13   4       33.47       40.00      2.75 o
   1  13   4        2.42        4.90      1.43 o
   2  13   4       25.85       31.46      2.27 o
   3  13   4       54.63       40.72      2.56 o
   4  13   4        9.51        9.15      2.66 o
   5  13   4        8.60        9.15      2.66 o
  -4  14   4        2.21        0.43      2.07 o
  -3  14   4        6.05        3.10      1.63 o
  -2  14   4        6.85        4.58      1.67 o
  -1  14   4        1.21        2.93      1.62 o
   0  14   4        9.53       10.93      2.95 o
   1  14   4        0.07       -0.46      1.42 o
   2  14   4       25.78       24.91      2.60 o
   3  14   4        8.79       12.95      2.18 o
  -2  15   4       11.13        9.94      2.06 o
  -1  15   4       19.00       12.99      3.54 o
   0  15   4        7.81       11.22      3.25 o
   1  15   4       15.26       22.15      3.84 o
   2  15   4        2.10        2.07      2.36 o
  -9   1   5        5.33        2.57      2.66 o
  -8   1   5       35.92       41.13      2.60 o
  -7   1   5       96.60      107.00      2.77 o
  -6   1   5      548.50      575.65      6.78 o
  -5   1   5      571.08      630.87      6.59 o
  -4   1   5      142.52      164.59      2.39 o
  -3   1   5      968.84      923.90      8.63 o
  -2   1   5      171.64      154.98      2.05 o
  -1   1   5    33518.83    27814.37    845.73 o
   0   1   5     2761.71     2512.74     24.83 o
   1   1   5      581.52      601.25      8.13 o
   2   1   5      218.39      235.63      5.91 o
   3   1   5      258.96      286.35      4.90 o
   4   1   5      793.56      854.26     12.00 o
   5   1   5       48.79       47.04      2.09 o
   6   1   5      199.77      191.09      4.59 o
   7   1   5       19.26       17.13      1.88 o
   8   1   5       26.33       32.51      2.95 o
   9   1   5        1.62        3.33      1.56 o
  -9   2   5       12.73        8.87      1.92 o
  -8   2   5       16.72       15.32      1.98 o
  -7   2   5      172.37      178.17      3.69 o
  -6   2   5      244.77      242.73      4.15 o
  -5   2   5       95.95       99.95      2.64 o
  -4   2   5      451.84      455.11      4.93 o
  -3   2   5     1337.34     1357.31     12.24 o
  -2   2   5        0.32        0.00      0.30 o
  -1   2   5     1121.85     1140.62     14.19 o
   0   2   5     2578.19     2783.83     33.20 o
   1   2   5      104.50       55.98      1.02 o
   2   2   5      126.77       98.22      2.36 o
   3   2   5       35.77       37.80      2.36 o
   4   2   5      174.55      158.62      3.53 o
   5   2   5        0.00       -0.89      0.71 o
   6   2   5       16.85       14.06      1.92 o
   7   2   5       16.77       20.51      1.98 o
   8   2   5        6.26        8.54      1.67 o
   9   2   5       22.64       28.00      3.10 o
  -9   3   5        9.41        8.24      1.77 o
  -8   3   5       20.24       19.81      1.69 o
  -7   3   5      110.42      118.22      3.12 o
  -6   3   5        0.26        0.00      0.68 o
  -5   3   5      740.41      742.04      9.09 o
  -4   3   5      913.69      968.14      9.28 o
  -3   3   5     1257.15     1319.75     12.78 o
  -2   3   5       40.68       45.50      2.35 o
  -1   3   5      589.40      632.60     10.19 o
   0   3   5      646.90      725.15      7.76 o
   1   3   5     2271.11     2100.80     19.09 o
   2   3   5        4.65        6.64      0.59 o
   3   3   5      103.95      129.46      2.19 o
   4   3   5       17.72       12.70      1.77 o
   5   3   5        6.84       10.80      1.35 o
   6   3   5       23.08       25.45      3.25 o
   7   3   5        0.87        3.25      1.25 o
   8   3   5        5.78        4.28      1.46 o
   9   3   5        6.65        8.83      1.77 o
  -9   4   5       26.98       32.00      2.69 o
  -8   4   5       61.39       61.79      2.50 o
  -7   4   5      167.23      158.34      3.69 o
  -6   4   5      127.30      115.79      2.89 o
  -5   4   5      240.81      256.15      4.24 o
  -4   4   5        0.18        0.89      0.55 o
  -3   4   5       54.65       55.69      1.41 o
  -2   4   5       12.62       13.42      0.82 o
  -1   4   5      123.33      140.07      1.93 o
   0   4   5      151.95      143.07      2.30 o
   1   4   5     1193.20     1260.26     11.45 o
   2   4   5       62.42       60.44      1.20 o
   3   4   5        1.67        2.88      0.57 o
   4   4   5       30.63       41.68      2.07 o
   5   4   5      388.88      363.57     19.19 o
   6   4   5      392.91      387.42     12.55 o
   7   4   5       42.01       38.07      5.17 o
   8   4   5       26.64       23.19      2.30 o
   9   4   5        2.30        3.46      1.77 o
  -9   5   5        0.31        0.04      1.07 o
  -8   5   5       20.12       19.73      2.17 o
  -7   5   5       87.20       91.92      4.50 o
  -6   5   5        0.54        0.25      0.78 o
  -5   5   5       87.93       91.28      2.43 o
  -4   5   5       36.69       32.47      1.43 o
  -3   5   5      376.25      439.94      4.70 o
  -2   5   5      241.81      263.88      4.40 o
  -1   5   5      514.70      587.93      6.44 o
   0   5   5       58.17       66.66      1.40 o
   1   5   5      200.18      238.16      2.84 o
   2   5   5      900.23      945.82      9.00 o
   3   5   5       74.25       78.15      1.76 o
   4   5   5        0.81        0.63      0.71 o
   5   5   5       96.91      100.52      7.82 o
   6   5   5      121.14      104.94      3.53 o
   7   5   5       37.59       50.91      2.69 o
   8   5   5        0.05        0.89      1.35 o
  -9   6   5        0.00       -0.87      1.13 o
  -8   6   5       30.35       26.09      1.97 o
  -7   6   5       22.20       29.84      1.98 o
  -6   6   5      172.86      164.09      3.67 o
  -5   6   5      101.19      108.95      2.69 o
  -4   6   5      366.76      382.54      5.47 o
  -3   6   5        2.06        0.03      0.62 o
  -2   6   5      196.90      239.17      5.31 o
  -1   6   5      215.91      220.15      2.98 o
   0   6   5     1239.08     1309.09     10.81 o
   1   6   5       85.60      101.23      2.93 o
   2   6   5       49.26       37.65      1.11 o
   3   6   5       65.38       61.59      2.13 o
   4   6   5        2.05        1.62      1.62 o
   5   6   5      146.61      147.80     10.48 o
   6   6   5       78.24       34.25      2.66 o
   7   6   5       11.18       14.76      4.43 o
   8   6   5        1.46        3.19      1.56 o
  -8   7   5        0.09       -0.47      1.07 o
  -7   7   5       50.82       67.04      2.67 o
  -6   7   5       46.12       50.55      2.52 o
  -5   7   5       16.83       14.53      1.34 o
  -4   7   5       76.64       72.56      2.17 o
  -3   7   5     1199.68     1213.09     13.55 o
  -2   7   5       21.07       25.44      1.25 o
  -1   7   5      448.32      450.44      4.94 o
   0   7   5      100.61      115.61      2.17 o
   1   7   5        8.76       16.03      2.18 o
   2   7   5      177.14      178.93      3.24 o
   3   7   5      285.93      305.03      4.69 o
   4   7   5        3.76        9.69      1.42 o
   5   7   5       76.27      107.38      3.61 o
   6   7   5        4.86        2.07      1.25 o
   7   7   5        0.01       -0.89      1.77 o
   8   7   5        0.10        0.00      2.07 o
  -8   8   5      125.14      112.75      3.55 o
  -7   8   5      193.43      215.15      5.61 o
  -6   8   5        0.59        0.06      0.96 o
  -5   8   5        5.61        3.84      0.96 o
  -4   8   5       13.13       13.70      1.22 o
  -3   8   5       16.03       14.68      1.20 o
  -2   8   5      183.42      196.02      3.19 o
  -1   8   5        2.65        4.99      1.12 o
   0   8   5      536.42      577.03      6.55 o
   1   8   5      255.54      263.53      3.73 o
   2   8   5       68.71       64.98      2.04 o
   3   8   5       16.92       32.19      2.30 o
   4   8   5        0.44       -0.59      2.07 o
   5   8   5        0.70        4.43      2.07 o
   6   8   5        4.37        4.72      2.36 o
   7   8   5        1.70        0.89      1.77 o
  -8   9   5        0.83        1.44      1.56 o
  -7   9   5       13.52        9.76      1.98 o
  -6   9   5        8.55        5.39      1.56 o
  -5   9   5        3.85        2.54      1.48 o
  -4   9   5       62.31       71.46      4.43 o
  -3   9   5        4.29        7.97      2.07 o
  -2   9   5       65.07       61.47      2.48 o
  -1   9   5      194.54      196.81      3.76 o
   0   9   5        0.13       -0.41      0.59 o
   1   9   5        5.39        8.09      1.06 o
   2   9   5       14.06       18.73      4.28 o
   3   9   5        0.99       -1.03      1.04 o
   4   9   5       13.13       24.80      3.25 o
   5   9   5       12.82       10.63      2.66 o
   6   9   5        3.73        5.02      2.36 o
   7   9   5        1.36        1.77      2.36 o
  -7  10   5       33.51       32.96      6.20 o
  -6  10   5       11.65       14.32      2.09 o
  -5  10   5       55.39       46.35      3.02 o
  -4  10   5        7.04        4.43      2.07 o
  -3  10   5       31.17       33.96      3.54 o
  -2  10   5       54.57       53.46      2.29 o
  -1  10   5      102.64      102.90      2.86 o
   0  10   5      334.07      355.25      4.99 o
   1  10   5       12.85       15.65      1.19 o
   2  10   5      236.92      233.75      5.74 o
   3  10   5       10.31        4.82      2.07 o
   4  10   5      146.54      135.83      6.50 o
   5  10   5      116.26      128.74      6.20 o
   6  10   5       35.52       29.82      3.84 o
   7  10   5       13.93       10.04      2.95 o
  -7  11   5        0.20       -0.77      2.66 o
  -6  11   5       31.30       33.03      3.02 o
  -5  11   5        6.55        2.66      2.07 o
  -4  11   5       57.24       69.09      5.02 o
  -3  11   5        2.46       -0.30      1.48 o
  -2  11   5       42.21       40.08      2.07 o
  -1  11   5        0.05       -1.07      0.72 o
   0  11   5       51.18       54.45      2.13 o
   1  11   5      390.50      409.88      6.69 o
   2  11   5       29.10       24.55      1.89 o
   3  11   5       17.40       16.86      4.43 o
   4  11   5       46.23       50.20      4.43 o
   5  11   5       11.74        5.02      2.36 o
   6  11   5        0.39       -1.48      2.07 o
  -6  12   5        3.89        5.02      2.66 o
  -5  12   5        3.20        7.09      2.36 o
  -4  12   5        8.93        5.61      2.36 o
  -3  12   5       25.81       26.98      2.60 o
  -2  12   5      164.47      166.24      4.45 o
  -1  12   5       34.99       41.61      1.94 o
   0  12   5      273.85      248.23      4.32 o
   1  12   5        0.01        1.28      1.19 o
   2  12   5        0.02        2.81      1.67 o
   3  12   5       19.16       20.63      5.17 o
   4  12   5        2.77        0.59      2.07 o
   5  12   5        4.71        8.27      2.36 o
  -5  13   5        3.65        6.20      2.66 o
  -4  13   5        0.72       -1.48      1.77 o
  -3  13   5       12.95        9.06      1.84 o
  -2  13   5       99.34      105.67      4.37 o
  -1  13   5        0.62        0.69      1.65 o
   0  13   5        9.54       12.14      2.18 o
   1  13   5       67.50       62.24      4.87 o
   2  13   5       58.16       64.46      4.72 o
   3  13   5       36.21       33.59      4.13 o
   4  13   5       45.39       41.34      4.43 o
  -4  14   5        0.51       -1.77      1.42 o
  -3  14   5       14.92       14.19      2.51 o
  -2  14   5       97.82       93.05      3.42 o
  -1  14   5        6.35        4.46      1.30 o
   0  14   5        3.82        2.81      3.54 o
   1  14   5        0.01        1.46      2.51 o
   2  14   5        3.83        1.48      1.67 o
   3  14   5       13.78       19.27      2.66 o
  -2  15   5        0.36        0.31      1.56 o
  -1  15   5        1.16        2.36      2.66 o
   0  15   5       10.57        9.15      3.25 o
   1  15   5        0.18       -0.89      2.36 o
  -9   0   6        5.03        1.18      2.07 o
  -8   0   6       64.58       63.78      4.43 o
  -7   0   6       36.21       33.37      3.25 o
  -6   0   6      351.43      327.19      6.04 o
  -5   0   6       73.44       75.98      2.39 o
  -4   0   6      551.45      610.73      8.87 o
  -3   0   6      674.37      685.70      9.50 o
  -2   0   6     5824.22     5748.36     68.59 o
  -1   0   6     5848.37     6100.41    102.76 o
   0   0   6      362.15      216.43      2.77 o
   2   0   6     5683.35     5710.06     96.85 o
   3   0   6     5250.48     5393.52     92.13 o
   4   0   6       15.42       21.85      2.07 o
   5   0   6       68.45       73.82      3.54 o
   6   0   6       27.53       28.64      2.95 o
   7   0   6        0.00        1.48      1.77 o
   8   0   6        1.15        0.89      1.77 o
   9   0   6        1.41        7.09      2.66 o
  -9   1   6        0.08       -0.09      1.35 o
  -8   1   6      204.72      219.70      5.64 o
  -7   1   6       10.04        8.93      1.17 o
  -6   1   6       57.07       67.75      1.82 o
  -5   1   6        2.43        3.47      0.56 o
  -4   1   6      199.56      213.78      2.87 o
  -3   1   6       77.89       79.28      1.43 o
  -2   1   6        0.00        4.08      0.40 o
  -1   1   6       26.82       13.86      2.29 o
   0   1   6     3811.07     3973.74     33.81 o
   1   1   6      228.45      228.20      3.00 o
   2   1   6       23.43       16.09      0.92 o
   3   1   6      229.73      219.63      4.07 o
   4   1   6      105.92       97.16      2.71 o
   5   1   6      212.11      222.97      5.46 o
   6   1   6        3.15        2.52      1.48 o
   7   1   6        0.01        0.00      1.04 o
   8   1   6        0.04       -0.15      1.25 o
   9   1   6        6.68        6.94      1.88 o
  -9   2   6       23.11       18.13      2.18 o
  -8   2   6        4.01        3.52      2.29 o
  -7   2   6       76.64       88.91      2.67 o
  -6   2   6      125.56      127.71      2.95 o
  -5   2   6      214.50      222.61      3.11 o
  -4   2   6      335.22      342.85      4.00 o
  -3   2   6       72.83       86.27      1.52 o
  -2   2   6      639.44      670.85      6.41 o
  -1   2   6     4283.86     3950.28     47.19 o
   0   2   6     3445.77     3461.56     41.34 o
   1   2   6      307.71      301.21      3.72 o
   2   2   6       11.48       12.57      0.73 o
   3   2   6       98.03      106.22      2.60 o
   4   2   6       53.58       66.58      2.27 o
   5   2   6      365.11      368.30      6.67 o
   6   2   6      100.66      113.31      4.72 o
   7   2   6       53.56       60.01      2.92 o
   8   2   6        0.01        0.89      1.25 o
   9   2   6        0.05        0.74      1.46 o
  -9   3   6        0.20        0.00      1.46 o
  -8   3   6        9.97       10.64      1.34 o
  -7   3   6       35.29       44.31      2.37 o
  -6   3   6       63.30       54.41      2.90 o
  -5   3   6        6.68        7.76      1.02 o
  -4   3   6      276.02      313.03      3.72 o
  -3   3   6      201.74      241.63      2.95 o
  -2   3   6     1196.92     1177.35     10.65 o
  -1   3   6      254.47      213.97      3.26 o
   0   3   6      123.34      148.80      2.11 o
   1   3   6      255.85      281.53      3.12 o
   2   3   6       32.82       50.55      1.28 o
   3   3   6      172.65      191.28      3.22 o
   4   3   6       69.91       57.72      9.30 o
   5   3   6      245.64      247.77      5.21 o
   6   3   6       13.93       12.17      1.67 o
   7   3   6       50.60       61.57      4.28 o
   8   3   6       18.63       15.10      3.84 o
  -9   4   6        4.62        6.66      1.41 o
  -8   4   6       26.75       26.23      1.93 o
  -7   4   6        5.86        2.89      1.07 o
  -6   4   6      315.14      303.92      6.80 o
  -5   4   6       94.88      124.33      2.77 o
  -4   4   6       98.95      110.43      1.87 o
  -3   4   6        6.89        2.45      0.88 o
  -2   4   6       53.49       53.01      2.54 o
  -1   4   6      322.34      306.20      5.61 o
   0   4   6      434.51      520.73      5.39 o
   1   4   6     1112.52     1137.11     10.48 o
   2   4   6        0.87        2.14      0.37 o
   3   4   6       31.34       28.52      1.11 o
   4   4   6       63.28       67.32      1.64 o
   5   4   6      210.90      192.82      6.79 o
   6   4   6        0.35        3.41      1.35 o
   7   4   6      111.01      100.49      3.74 o
   8   4   6       19.07       31.01      5.61 o
  -9   5   6        0.35        1.27      1.13 o
  -8   5   6       12.82       15.07      2.15 o
  -7   5   6       72.41       72.13      3.92 o
  -6   5   6       19.70       17.36      1.39 o
  -5   5   6       59.55       49.27      1.82 o
  -4   5   6       40.30       31.31      2.09 o
  -3   5   6       71.92       58.94      1.29 o
  -2   5   6        0.47        1.59      0.49 o
  -1   5   6      463.35      460.76      6.73 o
   0   5   6      604.77      594.69      6.13 o
   1   5   6     2442.69     2747.31     24.07 o
   2   5   6      397.46      430.67      4.74 o
   3   5   6       43.84       30.99      1.13 o
   4   5   6       80.70       84.78      2.55 o
   5   5   6        2.96        0.94      1.13 o
   6   5   6       22.74       18.01      2.95 o
   7   5   6       19.51       24.29      2.18 o
   8   5   6       13.99        9.58      1.77 o
  -9   6   6        0.48       -0.83      1.47 o
  -8   6   6        7.78        9.16      1.53 o
  -7   6   6      131.55      130.79      3.55 o
  -6   6   6       20.92       26.08      1.97 o
  -5   6   6       73.47       72.83      2.25 o
  -4   6   6        0.00       -0.53      0.68 o
  -3   6   6        3.67        0.91      0.55 o
  -2   6   6        0.43        2.62      1.18 o
  -1   6   6      420.97      457.45      4.73 o
   0   6   6       42.21       37.82      1.20 o
   1   6   6      160.60      208.06      3.55 o
   2   6   6       15.23       13.49      0.76 o
   3   6   6      168.77      139.99      4.87 o
   4   6   6      104.63       89.12      2.77 o
   5   6   6      532.33      524.47      8.95 o
   6   6   6       26.90       24.21      2.18 o
   7   6   6        0.14       -0.89      0.89 o
   8   6   6        2.89        1.77      2.07 o
  -8   7   6       43.42       37.12      2.35 o
  -7   7   6      200.41      207.81      4.51 o
  -6   7   6      262.86      265.66      4.90 o
  -5   7   6       86.77       91.98      3.58 o
  -4   7   6        0.31       -0.30      0.61 o
  -3   7   6      550.52      578.17      8.78 o
  -2   7   6      186.83      201.38      3.66 o
  -1   7   6      104.96      134.51      2.68 o
   0   7   6       26.44       26.23      1.33 o
   1   7   6       84.97       90.15      2.35 o
   2   7   6       31.32       46.50      1.65 o
   3   7   6      385.98      363.82      7.10 o
   4   7   6     1144.94     1103.15     23.33 o
   5   7   6      412.95      420.47     11.52 o
   6   7   6       86.37       82.38      4.72 o
   7   7   6        1.72        1.18      2.07 o
   8   7   6        0.00        3.54      2.36 o
  -8   8   6       20.36       16.93      3.16 o
  -7   8   6       19.95       24.71      1.91 o
  -6   8   6       22.83       14.27      1.47 o
  -5   8   6       48.12       46.94      2.00 o
  -4   8   6      104.47      105.20      4.28 o
  -3   8   6       57.98       55.81      3.84 o
  -2   8   6       37.37       42.22      3.25 o
  -1   8   6      315.94      312.34      4.85 o
   0   8   6      152.13      152.53      2.90 o
   1   8   6       53.38       55.43      1.65 o
   2   8   6        4.66        6.02      0.86 o
   3   8   6       56.99       44.39      2.60 o
   4   8   6        7.01        7.38      2.36 o
   5   8   6      109.31      109.25      5.31 o
   6   8   6        5.99        8.27      2.36 o
   7   8   6        6.26        7.38      2.36 o
  -8   9   6        5.58        4.43      1.88 o
  -7   9   6       20.67       20.12      2.51 o
  -6   9   6      132.90      130.40      4.59 o
  -5   9   6       33.83       31.84      2.60 o
  -4   9   6       92.41       82.38      5.02 o
  -3   9   6       90.95       87.99      5.02 o
  -2   9   6      230.55      239.91      5.09 o
  -1   9   6      527.88      554.60      7.57 o
   0   9   6       60.15       68.29      2.00 o
   1   9   6      249.06      251.49      3.80 o
   2   9   6       81.39       69.13      3.13 o
   3   9   6      517.17      550.78      9.92 o
   4   9   6      108.13      106.89      5.61 o
   5   9   6       10.18        8.56      2.36 o
   6   9   6       14.05        8.86      2.66 o
   7   9   6        0.37        2.95      2.36 o
  -7  10   6       13.80       11.09      2.09 o
  -6  10   6       55.27       54.92      3.34 o
  -5  10   6       10.29        8.56      2.36 o
  -4  10   6      165.71      153.54      6.79 o
  -3  10   6       54.52       62.89      4.43 o
  -2  10   6        1.35       -0.66      0.76 o
  -1  10   6      370.40      357.20      5.79 o
   0  10   6      220.80      240.52      3.97 o
   1  10   6      196.34      223.40      3.77 o
   2  10   6      185.04      159.85      4.80 o
   3  10   6       24.90       37.42      3.69 o
   4  10   6       33.95       34.25      3.84 o
   5  10   6        0.00        1.48      2.07 o
   6  10   6       13.47       11.22      2.66 o
  -6  11   6        7.91        3.54      2.36 o
  -5  11   6        8.07        6.50      2.36 o
  -4  11   6       68.72       75.00      5.02 o
  -3  11   6       33.54       25.98      3.25 o
  -2  11   6        0.99        0.62      0.93 o
  -1  11   6      105.82      107.21      3.42 o
   0  11   6        3.20        3.74      1.65 o
   1  11   6       41.69       33.97      2.71 o
   2  11   6      112.17      109.63      4.07 o
   3  11   6      111.11      105.20      4.07 o
   4  11   6       49.80       49.02      4.43 o
   5  11   6        3.51        3.25      2.07 o
   6  11   6        7.11       10.93      2.95 o
  -6  12   6        1.56        3.25      2.66 o
  -5  12   6       53.26       43.70      4.72 o
  -4  12   6        4.59        2.95      2.07 o
  -3  12   6        2.72        4.35      1.56 o
  -2  12   6       69.08       69.44      3.44 o
  -1  12   6      182.21      180.98      4.36 o
   0  12   6      243.25      270.08      5.43 o
   1  12   6       76.67       83.24      3.86 o
   2  12   6        4.01        2.95      2.21 o
   3  12   6        1.71        1.33      1.46 o
   4  12   6        0.27       -0.59      1.77 o
   5  12   6        0.68       -1.18      1.77 o
  -5  13   6        0.19        0.89      2.07 o
  -4  13   6        0.07        0.00      1.77 o
  -3  13   6        0.13       -0.43      1.35 o
  -2  13   6        2.89        2.72      1.47 o
  -1  13   6       35.94       42.44      2.55 o
   0  13   6       27.25       28.03      4.13 o
   1  13   6      137.86      145.86      5.11 o
   2  13   6      190.61      182.53      5.74 o
   3  13   6       25.04       31.78      3.54 o
   4  13   6       11.29       27.46      3.84 o
  -4  14   6        4.13        7.02      1.98 o
  -3  14   6       21.05       18.77      2.55 o
  -2  14   6        1.87        1.92      1.30 o
  -1  14   6        9.82        6.15      1.43 o
   0  14   6        8.06        3.84      1.84 o
   1  14   6       56.46       58.87      4.43 o
   2  14   6      113.17      131.66      5.00 o
   3  14   6       33.23       32.26      3.99 o
  -1  15   6       12.59       14.30      2.39 o
   0  15   6        4.62        8.21      2.18 o
   1  15   6        0.28        0.68      2.81 o
  -9   1   7        0.07        1.92      1.46 o
  -8   1   7       10.95       11.98      1.88 o
  -7   1   7       80.31       86.19      4.11 o
  -6   1   7      322.14      316.96      5.20 o
  -5   1   7       25.35       29.97      1.14 o
  -4   1   7       23.29       25.05      1.25 o
  -3   1   7       36.09       15.89      0.77 o
  -2   1   7       54.87       46.80      1.07 o
  -1   1   7     4272.29     4274.40     51.15 o
   0   1   7      414.69      462.09      4.65 o
   1   1   7      107.59       91.07      2.06 o
   2   1   7      395.76      349.84      6.50 o
   3   1   7      442.67      461.22     10.33 o
   4   1   7        2.39        2.66      0.84 o
   5   1   7       18.92       16.07      1.92 o
   6   1   7      503.29      479.50      8.45 o
   7   1   7        1.19        0.89      1.13 o
   8   1   7        9.67        5.17      1.46 o
  -9   2   7       30.60       30.73      2.71 o
  -8   2   7       17.75       15.04      1.52 o
  -7   2   7       60.63       73.07      2.44 o
  -6   2   7        0.23       -0.21      0.73 o
  -5   2   7        2.05        2.86      0.54 o
  -4   2   7      789.59      780.54      7.81 o
  -3   2   7      231.68      252.11      3.12 o
  -2   2   7      215.06      254.80      2.97 o
  -1   2   7     1252.48     1393.11     25.10 o
   0   2   7      463.33      510.05      5.11 o
   1   2   7      121.39      125.54      2.07 o
   2   2   7       20.88       26.56      1.25 o
   3   2   7       62.11       61.72      4.28 o
   4   2   7        0.88        0.59      0.71 o
   5   2   7        0.67        0.46      0.92 o
   6   2   7      181.63      168.86      4.49 o
   7   2   7        9.57        7.21      1.56 o
   8   2   7       11.10        8.19      1.67 o
  -9   3   7        1.59        3.84      1.67 o
  -8   3   7       24.94       24.94      1.80 o
  -7   3   7      144.74      150.38      3.46 o
  -6   3   7       10.42        6.54      1.07 o
  -5   3   7       38.28       30.22      1.45 o
  -4   3   7       45.88       44.34      1.22 o
  -3   3   7       84.99       93.84      2.56 o
  -2   3   7      486.49      524.15      5.32 o
  -1   3   7     2774.04     2784.46     48.43 o
   0   3   7       10.31        4.61      0.43 o
   1   3   7     1021.45     1025.58      9.54 o
   2   3   7     2798.95     3186.74     31.76 o
   3   3   7       58.88       75.72      1.73 o
   4   3   7       14.33       20.44      1.56 o
   5   3   7       31.61       25.52      2.51 o
   6   3   7      297.67      305.67      6.35 o
   7   3   7       36.92       49.18      2.60 o
   8   3   7        1.21        2.11      1.77 o
  -9   4   7        0.21       -1.61      1.07 o
  -8   4   7        0.01        1.15      1.04 o
  -7   4   7       28.34       25.75      1.81 o
  -6   4   7        1.05        0.52      0.78 o
  -5   4   7       85.49       80.40      2.25 o
  -4   4   7        0.28        1.85      0.62 o
  -3   4   7       10.23        6.90      0.59 o
  -2   4   7      558.30      586.94      8.20 o
  -1   4   7     2723.94     2786.23     48.72 o
   0   4   7      270.34      338.82      3.81 o
   1   4   7      588.65      632.06      6.26 o
   2   4   7      135.58      120.94      2.17 o
   3   4   7        1.08        1.27      0.45 o
   4   4   7        1.45        0.66      0.45 o
   5   4   7       39.07       37.05      2.13 o
   6   4   7       72.19       61.93      2.90 o
   7   4   7       64.24       70.13      3.25 o
   8   4   7        5.67        6.63      1.56 o
  -9   5   7        1.10        0.33      1.13 o
  -8   5   7       16.38       18.28      2.85 o
  -7   5   7        0.05       -1.49      1.39 o
  -6   5   7       18.89       18.53      1.47 o
  -5   5   7      164.69      149.37      3.21 o
  -4   5   7      137.55      166.52      3.13 o
  -3   5   7       10.47       12.02      0.81 o
  -2   5   7        2.40        4.28      0.53 o
  -1   5   7      531.35      538.74      8.44 o
   0   5   7      164.11      227.03      2.97 o
   1   5   7      173.64      174.95      2.33 o
   2   5   7       31.90       30.23      1.01 o
   3   5   7      139.84      132.51      3.29 o
   4   5   7        4.04        3.73      1.33 o
   5   5   7       86.46       77.41      2.90 o
   6   5   7      163.72      180.51      4.75 o
   7   5   7       14.20       12.40      1.77 o
   8   5   7        3.30        1.92      1.62 o
  -9   6   7        2.19        1.28      1.19 o
  -8   6   7        0.06       -0.59      1.07 o
  -7   6   7       87.64       99.96      3.11 o
  -6   6   7        9.44        9.80      1.30 o
  -5   6   7        4.12        6.34      0.96 o
  -4   6   7       67.28       70.59      2.08 o
  -3   6   7       89.07       85.68      2.11 o
  -2   6   7      206.11      227.29      7.23 o
  -1   6   7        0.32       -0.44      0.38 o
   0   6   7       49.20       42.13      1.29 o
   1   6   7      293.46      317.74      4.80 o
   2   6   7      684.07      756.63      9.22 o
   3   6   7        9.37       13.48      1.20 o
   4   6   7        7.85        6.20      2.07 o
   5   6   7      841.83      817.03     18.60 o
   6   6   7      184.71      182.48      7.38 o
   7   6   7       10.39        6.79      2.36 o
   8   6   7        1.59        2.95      2.36 o
  -8   7   7       25.62       19.51      2.30 o
  -7   7   7       57.22       73.49      4.17 o
  -6   7   7       21.01       17.90      1.60 o
  -5   7   7      162.38      158.58      6.05 o
  -4   7   7       42.17       41.65      2.43 o
  -3   7   7       41.58       41.34      3.25 o
  -2   7   7        8.69       18.90      2.36 o
  -1   7   7       21.30       21.21      1.25 o
   0   7   7        9.05       15.11      0.90 o
   1   7   7        0.97        1.36      0.61 o
   2   7   7       16.27       19.71      1.86 o
   3   7   7      554.88      554.76      9.60 o
   4   7   7      242.59      276.08      8.86 o
   5   7   7        3.55        4.43      2.07 o
   6   7   7        9.24       16.54      2.95 o
   7   7   7        0.39        3.25      2.07 o
  -8   8   7        3.83        2.54      1.56 o
  -7   8   7        7.67        6.72      1.77 o
  -6   8   7        0.04       -0.83      1.13 o
  -5   8   7        2.08       -0.54      1.13 o
  -4   8   7        6.92        6.50      1.77 o
  -3   8   7       66.78       73.82      4.43 o
  -2   8   7       73.18       62.89      3.84 o
  -1   8   7      104.29       95.23      2.37 o
   0   8   7      114.43       98.56      2.12 o
   1   8   7      896.77      878.92     10.02 o
   2   8   7       80.92       73.72      2.29 o
   3   8   7      541.13      581.31     10.12 o
   4   8   7      332.79      269.59      8.86 o
   5   8   7       88.75       61.12      4.43 o
   6   8   7        0.56       -0.30      1.77 o
   7   8   7        2.47        0.89      2.07 o
  -8   9   7        0.02       -0.84      2.81 o
  -7   9   7        0.14       -1.70      1.13 o
  -6   9   7        2.43        1.18      1.46 o
  -5   9   7       50.94       59.26      3.23 o
  -4   9   7       62.56       57.87      4.43 o
  -3   9   7      392.59      411.32     11.52 o
  -2   9   7      245.25      216.69      5.42 o
  -1   9   7      169.20      169.31      3.41 o
   0   9   7        0.39       -0.32      0.62 o
   1   9   7       64.79       73.91      3.11 o
   2   9   7      821.69      793.38     13.05 o
   3   9   7       35.90       34.38      2.51 o
   4   9   7       56.98       77.95      5.02 o
   5   9   7       21.65       17.42      2.95 o
   6   9   7        2.12        5.61      2.36 o
   7   9   7        0.28        2.36      2.36 o
  -7  10   7        3.85        3.40      1.67 o
  -6  10   7        4.64        4.54      1.63 o
  -5  10   7       37.28       38.98      4.13 o
  -4  10   7        4.34        2.07      1.77 o
  -3  10   7       19.80       19.49      2.95 o
  -2  10   7      376.23      378.26     12.25 o
  -1  10   7       25.73       21.63      1.97 o
   0  10   7       79.24       78.61      2.77 o
   1  10   7      125.31      131.51      3.44 o
   2  10   7       34.05       27.40      3.10 o
   3  10   7        0.01       -1.36      1.35 o
   4  10   7       11.75       12.11      2.66 o
   5  10   7       27.65       20.96      3.25 o
   6  10   7        0.82        3.84      2.36 o
  -6  11   7       25.59       24.51      3.84 o
  -5  11   7       25.89       36.91      4.13 o
  -4  11   7       19.25       20.37      3.25 o
  -3  11   7        1.25        0.59      1.77 o
  -2  11   7        4.17        4.72      1.46 o
  -1  11   7        2.14        1.20      1.13 o
   0  11   7      109.41      105.38      4.74 o
   1  11   7       15.29       22.16      2.39 o
   2  11   7        1.54       -0.55      1.35 o
   3  11   7        0.98       -0.05      1.35 o
   4  11   7        2.83        1.77      2.07 o
   5  11   7       11.35       11.52      2.95 o
  -6  12   7       32.38       26.87      4.13 o
  -5  12   7       41.58       38.68      4.43 o
  -4  12   7        4.31        5.02      2.36 o
  -3  12   7      140.74      148.97      5.31 o
  -2  12   7        0.12       -1.50      1.20 o
  -1  12   7        6.91        6.89      1.86 o
   0  12   7      135.60      163.22      4.16 o
   1  12   7      149.37      131.71      4.69 o
   2  12   7       81.79       97.47      4.16 o
   3  12   7        3.95        4.43      1.67 o
   4  12   7        1.19        2.95      2.36 o
   5  12   7        1.19        2.36      2.36 o
  -5  13   7        4.79       10.04      2.95 o
  -4  13   7        6.32        8.27      2.66 o
  -3  13   7        0.00        0.59      1.46 o
  -2  13   7       71.04       69.41      3.06 o
  -1  13   7        0.71        2.35      2.02 o
   0  13   7       24.54       34.80      3.02 o
   1  13   7       11.43       16.79      2.30 o
   2  13   7        0.02        3.53      1.77 o
   3  13   7       19.38       18.33      2.51 o
   4  13   7        3.67        5.02      2.66 o
  -3  14   7       85.61       96.54      4.58 o
  -2  14   7        2.95        3.83      1.47 o
  -1  14   7        1.59        4.08      1.48 o
   0  14   7        6.85        7.38      2.09 o
   1  14   7       74.51       62.15      3.65 o
   2  14   7      137.13      140.82      8.42 o
  -9   0   8       22.12       18.31      3.25 o
  -8   0   8        6.05        4.43      2.07 o
  -7   0   8      134.75      140.55      5.91 o
  -6   0   8     1288.71     1242.55     17.22 o
  -5   0   8      474.47      444.98      7.30 o
  -4   0   8      596.66      547.09      8.34 o
  -3   0   8      584.22      580.20      8.45 o
  -2   0   8     3385.12     3651.01     44.26 o
  -1   0   8     1180.60     1238.69     22.44 o
   0   0   8      485.04      506.40      5.78 o
   1   0   8      183.11      194.59      5.02 o
   3   0   8      738.90      785.73     15.94 o
   4   0   8      455.11      457.38     10.63 o
   5   0   8        0.72       -1.77      1.18 o
   6   0   8      714.45      745.87     16.83 o
   7   0   8       40.18       31.30      3.54 o
   8   0   8        2.24        5.61      2.36 o
  -9   1   8        0.32        0.39      1.56 o
  -8   1   8       18.71       25.57      2.51 o
  -7   1   8      117.37      127.04      3.23 o
  -6   1   8       38.68       40.32      2.05 o
  -5   1   8       54.32       53.91      1.47 o
  -4   1   8      103.52      128.97      3.43 o
  -3   1   8      636.73      619.46      6.31 o
  -2   1   8      118.60      109.50      1.81 o
  -1   1   8      806.00      806.47     10.75 o
   0   1   8       47.93       65.66      1.28 o
   1   1   8      116.73      116.12      2.10 o
   2   1   8      113.18      108.34      2.60 o
   3   1   8      155.74      152.36      5.02 o
   4   1   8       12.77       13.65      1.35 o
   5   1   8       19.09       20.19      1.67 o
   6   1   8        4.94        2.66      1.77 o
   7   1   8       11.09       13.15      1.88 o
   8   1   8        2.42        1.92      1.46 o
  -9   2   8       24.56       24.95      2.51 o
  -8   2   8        6.12        6.44      1.22 o
  -7   2   8      137.12      130.52      3.34 o
  -6   2   8      533.09      527.31      7.33 o
  -5   2   8       30.29       30.61      1.23 o
  -4   2   8      153.86      145.48      2.34 o
  -3   2   8        1.70       -0.47      0.35 o
  -2   2   8      101.47      100.64      1.72 o
  -1   2   8     1898.85     1831.90     32.48 o
   0   2   8      134.24      123.06      2.13 o
   1   2   8     1197.53     1244.16     11.39 o
   2   2   8     1378.65     1574.14     16.41 o
   3   2   8       31.86       49.31      1.84 o
   4   2   8       59.99       62.89      3.54 o
   5   2   8       35.93       38.76      2.18 o
   6   2   8      293.57      304.65      6.37 o
   7   2   8       59.56       55.81      2.92 o
   8   2   8        0.16       -0.59      1.25 o
  -9   3   8       20.26       22.13      2.39 o
  -8   3   8        2.65        1.43      0.99 o
  -7   3   8        0.04       -0.12      0.90 o
  -6   3   8       69.10       74.12      2.43 o
  -5   3   8       34.96       29.63      1.20 o
  -4   3   8       77.06       80.13      2.44 o
  -3   3   8     1074.06     1133.16     10.65 o
  -2   3   8      123.53      152.34      7.72 o
  -1   3   8      549.03      530.91     11.22 o
   0   3   8        0.04        1.51      0.36 o
   1   3   8      698.85      684.21     18.10 o
   2   3   8       76.65       62.24      1.55 o
   3   3   8       15.60       12.48      0.90 o
   4   3   8       50.45       48.77      1.55 o
   5   3   8       90.90       80.32      4.43 o
   6   3   8        9.33       11.23      1.67 o
   7   3   8       48.30       49.16      2.71 o
   8   3   8        1.04        0.66      2.95 o
  -9   4   8        0.86       -0.78      1.07 o
  -8   4   8        0.14       -0.46      0.96 o
  -7   4   8      555.72      588.13      8.40 o
  -6   4   8      114.97      111.25      2.94 o
  -5   4   8        9.99       13.29      1.19 o
  -4   4   8       38.42       52.37      1.40 o
  -3   4   8      442.99      484.47      5.82 o
  -2   4   8        3.59        2.11      1.48 o
  -1   4   8      104.26      119.60      5.17 o
   0   4   8      160.42      155.28      2.89 o
   1   4   8      276.71      279.65      3.29 o
   2   4   8      243.14      253.30      3.20 o
   3   4   8       32.67       33.17      1.30 o
   4   4   8        6.86        9.08      1.44 o
   5   4   8       10.89        5.16      1.35 o
   6   4   8        4.40       12.99      2.66 o
   7   4   8        1.04        1.62      2.51 o
   8   4   8        1.98        3.21      1.42 o
  -9   5   8        9.27       11.03      1.63 o
  -8   5   8        3.18        4.54      1.24 o
  -7   5   8       56.87       52.66      2.30 o
  -6   5   8       43.84       41.90      2.03 o
  -5   5   8      131.26      127.38      2.91 o
  -4   5   8        3.87        1.02      0.42 o
  -3   5   8       99.46      100.22      1.85 o
  -2   5   8        4.31        4.72      0.53 o
  -1   5   8      203.76      210.02      4.49 o
   0   5   8       72.90       64.34      1.58 o
   1   5   8        9.67        7.54      0.78 o
   2   5   8      667.89      672.38      6.94 o
   3   5   8        4.23        7.09      0.76 o
   4   5   8       47.83       52.24      2.13 o
   5   5   8       52.13       53.00      5.17 o
   6   5   8      146.43      151.48      6.79 o
   7   5   8        0.14        1.18      2.07 o
   8   5   8        2.53        1.48      2.07 o
  -9   6   8        0.83        0.13      1.17 o
  -8   6   8        7.13       11.90      1.62 o
  -7   6   8      132.23      128.26      3.43 o
  -6   6   8      119.11      110.07      3.04 o
  -5   6   8        8.83        7.83      1.04 o
  -4   6   8      221.96      200.69      3.65 o
  -3   6   8      988.73     1008.73     26.57 o
  -2   6   8        0.22        0.00      0.89 o
  -1   6   8       19.89       18.97      1.62 o
   0   6   8      208.66      224.60      3.11 o
   1   6   8       81.93      105.10      3.49 o
   2   6   8        8.01       13.26      1.02 o
   3   6   8       46.37       45.79      1.97 o
   4   6   8        0.15       -0.59      1.48 o
   5   6   8       29.19       30.12      3.54 o
   6   6   8        0.01        0.30      2.07 o
   7   6   8        4.17        7.97      2.36 o
  -8   7   8       26.55       23.35      3.10 o
  -7   7   8       24.34       22.34      2.51 o
  -6   7   8       82.97       81.21      4.72 o
  -5   7   8       10.57       10.69      3.25 o
  -4   7   8       33.22       32.42      2.39 o
  -3   7   8      232.16      228.25      7.38 o
  -2   7   8        4.05        5.91      1.48 o
  -1   7   8       55.78       66.31      1.78 o
   0   7   8        0.41       -0.02      0.51 o
   1   7   8       12.31       12.14      1.04 o
   2   7   8        3.06        3.63      0.82 o
   3   7   8      120.73      140.26      6.20 o
   4   7   8      611.96      609.75     15.35 o
   5   7   8        8.35        5.61      2.36 o
   6   7   8        6.78        8.56      2.36 o
   7   7   8       27.14       32.78      4.13 o
  -8   8   8       12.52       13.62      2.66 o
  -7   8   8        0.02       -1.16      1.20 o
  -6   8   8       91.97       91.03      3.86 o
  -5   8   8      113.82      129.79      6.35 o
  -4   8   8      331.64      328.64     10.04 o
  -3   8   8       43.56       44.29      3.54 o
  -2   8   8       26.03       23.33      2.66 o
  -1   8   8       11.42       11.81      1.56 o
   0   8   8        0.00        0.27      0.68 o
   1   8   8       16.40       26.69      1.60 o
   2   8   8      168.08      176.71      3.69 o
   3   8   8        4.06        1.68      2.66 o
   4   8   8       73.78       85.33      5.02 o
   5   8   8        9.26        7.38      2.36 o
   6   8   8        4.55        7.09      2.36 o
   7   8   8        9.91       19.19      3.25 o
  -7   9   8       14.79       10.84      2.66 o
  -6   9   8        3.99        0.89      2.66 o
  -5   9   8        0.58       -0.59      1.48 o
  -4   9   8       93.15       91.83      5.31 o
  -3   9   8      746.29      730.81     17.13 o
  -2   9   8      244.17      252.66      6.04 o
  -1   9   8      273.80      301.52      6.55 o
   0   9   8        3.89        0.89      0.90 o
   1   9   8      525.98      543.24      7.74 o
   2   9   8      122.90      123.43      4.18 o
   3   9   8      178.93      170.45     10.63 o
   4   9   8       41.55       44.88      4.13 o
   5   9   8       48.24       38.39      4.13 o
   6   9   8        1.19        0.89      2.07 o
  -7  10   8       31.93       33.64      3.40 o
  -6  10   8        0.20       -1.18      1.42 o
  -5  10   8        5.89        3.84      2.07 o
  -4  10   8       13.44       13.29      2.66 o
  -3  10   8        0.60        1.18      1.48 o
  -2  10   8        2.73        3.53      2.51 o
  -1  10   8        9.59       13.14      1.52 o
   0  10   8      567.84      557.58      8.26 o
   1  10   8       11.91       14.55      1.47 o
   2  10   8        2.59        1.27      1.35 o
   3  10   8       21.88       20.53      2.30 o
   4  10   8       12.54        9.45      2.66 o
   5  10   8        3.70        3.84      2.36 o
   6  10   8        5.11        5.91      2.66 o
  -6  11   8        2.85        2.66      2.36 o
  -5  11   8       24.17       24.21      3.54 o
  -4  11   8       10.58        6.50      2.07 o
  -3  11   8       26.44       23.90      2.39 o
  -2  11   8        0.40       -0.13      1.77 o
  -1  11   8      382.55      366.56      6.51 o
   0  11   8      955.19      948.26     12.41 o
   1  11   8      396.93      423.42      8.87 o
   2  11   8      226.21      211.89      6.05 o
   3  11   8        1.20       -1.01      2.95 o
   4  11   8        4.70        3.84      2.66 o
   5  11   8        0.61        3.25      2.07 o
  -5  12   8        4.94        6.50      2.66 o
  -4  12   8        7.74        6.20      2.36 o
  -3  12   8        5.38        9.52      1.98 o
  -2  12   8       34.19       36.95      3.69 o
  -1  12   8       34.40       34.42      2.37 o
   0  12   8       21.38       22.79      2.31 o
   1  12   8      233.72      222.82      6.25 o
   2  12   8       62.17       56.85      3.55 o
   3  12   8        1.88        1.92      2.21 o
   4  12   8       13.73        7.68      2.66 o
  -4  13   8       11.21        9.76      2.36 o
  -3  13   8       37.09       37.66      3.40 o
  -2  13   8      284.43      270.73      5.84 o
  -1  13   8       14.08       16.20      1.86 o
   0  13   8        1.26       -2.02      1.35 o
   1  13   8        0.15        0.87      1.56 o
   2  13   8        6.18       11.37      2.51 o
   3  13   8        0.34       -1.03      1.46 o
  -3  14   8       10.10       21.58      2.77 o
  -2  14   8        7.44        7.91      1.69 o
  -1  14   8        0.11       -1.80      1.20 o
   0  14   8        0.92       -1.20      1.77 o
   1  14   8        1.34        2.48      1.77 o
   2  14   8        1.13        1.79      2.21 o
  -9   1   9       14.66       17.44      2.30 o
  -8   1   9       44.35       52.87      5.46 o
  -7   1   9       43.22       46.02      2.38 o
  -6   1   9      405.70      406.98      5.15 o
  -5   1   9        1.05        1.16      0.54 o
  -4   1   9       29.46       30.76      1.17 o
  -3   1   9      534.05      578.36      7.71 o
  -2   1   9     5887.73     6132.56     59.95 o
  -1   1   9      311.12      354.24      4.24 o
   0   1   9      187.65      170.42      3.35 o
   1   1   9       63.32       77.13      2.18 o
   2   1   9      542.26      574.48      8.55 o
   3   1   9      182.48      154.13      4.72 o
   4   1   9      122.71      136.28      3.44 o
   5   1   9      156.59      157.73      4.18 o
   6   1   9       16.57       21.73      2.09 o
   7   1   9       16.17       19.38      3.69 o
   8   1   9        6.82       10.50      1.77 o
  -9   2   9       18.99       19.75      3.25 o
  -8   2   9        3.05        4.61      1.22 o
  -7   2   9        0.16        0.13      0.82 o
  -6   2   9      124.91      136.72      3.97 o
  -5   2   9       36.21       36.84      1.41 o
  -4   2   9        0.50        1.10      0.47 o
  -3   2   9       97.43       89.21      1.75 o
  -2   2   9     2872.82     2863.61     28.64 o
  -1   2   9      395.46      347.40      5.64 o
   0   2   9      283.83      239.10      3.60 o
   1   2   9      881.36      884.31      8.48 o
   2   2   9        9.82        6.15      0.73 o
   3   2   9      209.49      209.09      7.53 o
   4   2   9       64.98       62.66      2.39 o
   5   2   9      414.07      426.42      7.60 o
   6   2   9       36.59       49.24      2.60 o
   7   2   9        0.08        1.09      1.35 o
   8   2   9        0.05       -1.25      1.33 o
  -9   3   9       13.55       18.94      2.39 o
  -8   3   9        9.29       10.67      1.41 o
  -7   3   9        0.21       -0.54      0.96 o
  -6   3   9       91.38       86.88      2.55 o
  -5   3   9      272.30      306.08      4.07 o
  -4   3   9       76.71       74.06      2.05 o
  -3   3   9        0.14        0.97      0.51 o
  -2   3   9      553.78      507.93      6.06 o
  -1   3   9     1691.46     1733.27     31.30 o
   0   3   9     1541.52     1658.88     17.19 o
   1   3   9      162.93      150.03      2.45 o
   2   3   9      180.48      191.27      4.68 o
   3   3   9      274.00      269.77      3.98 o
   4   3   9       18.71       16.09      1.07 o
   5   3   9      202.10      190.71      5.76 o
   6   3   9       64.81       86.92      3.32 o
   7   3   9       10.66       14.36      1.88 o
   8   3   9        1.63        2.51      1.46 o
  -9   4   9        4.21        4.99      1.34 o
  -8   4   9        0.83        0.37      1.20 o
  -7   4   9        3.27        4.98      1.17 o
  -6   4   9      159.29      167.88      3.67 o
  -5   4   9      177.74      165.82      6.03 o
  -4   4   9       25.72       21.68      1.45 o
  -3   4   9        4.51        2.65      0.52 o
  -2   4   9      108.72      106.79      2.40 o
  -1   4   9        0.32       -0.79      1.03 o
   0   4   9        1.37        0.61      0.45 o
   1   4   9      496.17      535.51      5.61 o
   2   4   9        3.57        3.47      0.52 o
   3   4   9      140.51      151.49      2.80 o
   4   4   9        0.03       -0.59      0.58 o
   5   4   9      107.61       97.79      3.40 o
   6   4   9       35.55       30.71      2.27 o
   7   4   9        2.99        4.65      1.56 o
   8   4   9        0.02        0.00      2.07 o
  -9   5   9        0.27       -0.20      1.19 o
  -8   5   9       21.66       17.69      2.43 o
  -7   5   9       58.07       57.21      2.37 o
  -6   5   9      308.98      318.11      5.42 o
  -5   5   9      122.64      137.15      3.16 o
  -4   5   9        8.60        7.47      0.74 o
  -3   5   9      471.46      492.00      6.02 o
  -2   5   9      186.06      219.09      3.88 o
  -1   5   9       44.81       61.86      2.30 o
   0   5   9       13.38        4.46      0.76 o
   1   5   9      359.39      457.14      6.22 o
   2   5   9       14.52       11.47      0.99 o
   3   5   9      133.56      143.80      3.54 o
   4   5   9       48.92       53.45      3.84 o
   5   5   9      490.44      448.23     12.11 o
   6   5   9      271.52      269.88      9.15 o
   7   5   9       15.40       14.47      2.95 o
  -8   6   9        0.26        0.61      1.13 o
  -7   6   9       27.63       33.25      2.88 o
  -6   6   9        7.19       10.10      1.34 o
  -5   6   9      168.07      171.95      3.56 o
  -4   6   9      200.85      199.39      5.11 o
  -3   6   9       36.75       29.94      2.95 o
  -2   6   9       18.58       23.03      2.36 o
  -1   6   9      167.72      181.48     11.07 o
   0   6   9       59.02       64.21      2.68 o
   1   6   9       24.35       24.74      1.52 o
   2   6   9      129.39      138.85      3.03 o
   3   6   9      144.78      157.46      3.90 o
   4   6   9        0.01        2.95      2.07 o
   5   6   9       38.47       27.17      3.25 o
   6   6   9       70.44       91.24      5.61 o
   7   6   9        8.13       11.81      2.95 o
  -8   7   9        6.62        5.14      1.77 o
  -7   7   9        2.47        1.77      1.46 o
  -6   7   9        4.12        2.53      1.42 o
  -5   7   9        2.26        0.75      1.13 o
  -4   7   9        6.44       14.17      2.36 o
  -3   7   9       30.71       31.30      2.95 o
  -2   7   9       64.54       66.73      3.84 o
  -1   7   9       73.28       89.01      3.11 o
   0   7   9      110.09      117.66      2.94 o
   1   7   9       52.01       59.04      2.23 o
   2   7   9       91.47       79.38      2.80 o
   3   7   9       78.96       75.00      4.72 o
   4   7   9        1.19        0.00      2.07 o
   5   7   9       25.22       19.49      2.95 o
   6   7   9        8.32       14.17      2.95 o
   7   7   9       13.37        6.20      2.66 o
  -8   8   9        5.54        4.31      1.77 o
  -7   8   9       27.87       32.48      3.02 o
  -6   8   9        5.45        5.19      2.21 o
  -5   8   9      140.43      151.57      4.80 o
  -4   8   9      229.12      209.35      7.97 o
  -3   8   9      244.63      283.47      8.86 o
  -2   8   9      209.75      186.76      5.91 o
  -1   8   9       39.57       44.22      4.87 o
   0   8   9      121.24      144.18      3.92 o
   1   8   9       97.52      112.88      3.71 o
   2   8   9      264.58      287.19      4.99 o
   3   8   9       17.66       19.15      2.18 o
   4   8   9      260.07      275.20      9.45 o
   5   8   9       19.72       23.62      3.25 o
   6   8   9        6.55        6.50      2.36 o
  -7   9   9        8.67        7.30      1.98 o
  -6   9   9        9.39        9.31      1.88 o
  -5   9   9       97.98       93.31      5.61 o
  -4   9   9       67.35       69.98      5.02 o
  -3   9   9        0.47        1.48      1.48 o
  -2   9   9       50.71       58.58      4.72 o
  -1   9   9       40.44       40.98      2.48 o
   0   9   9       14.32        8.95      1.51 o
   1   9   9       47.68       51.73      2.35 o
   2   9   9        2.38        5.31      1.67 o
   3   9   9        2.32        1.77      1.48 o
   4   9   9       11.44       14.17      2.95 o
   5   9   9        0.25        2.36      2.36 o
   6   9   9       13.39       10.93      2.95 o
  -7  10   9        0.40        1.07      1.63 o
  -6  10   9       19.28       23.03      3.84 o
  -5  10   9       29.29       33.37      4.13 o
  -4  10   9        3.68        1.18      1.77 o
  -3  10   9        8.23        6.20      2.07 o
  -2  10   9      218.08      209.50      5.72 o
  -1  10   9      327.05      324.69      5.93 o
   0  10   9      326.74      338.31      6.45 o
   1  10   9       46.97       42.64      2.17 o
   2  10   9      118.80      116.08      4.38 o
   3  10   9      209.58      191.79      5.53 o
   4  10   9       12.46        8.27      2.95 o
   5  10   9       12.06       12.99      2.95 o
  -6  11   9       72.73       87.40      6.20 o
  -5  11   9        0.05       -1.48      1.77 o
  -4  11   9        4.12        5.02      2.07 o
  -3  11   9        6.74        7.58      1.77 o
  -2  11   9       10.01        7.83      1.77 o
  -1  11   9       48.46       44.12      2.50 o
   0  11   9       39.57       40.80      3.35 o
   1  11   9       18.97       20.57      2.39 o
   2  11   9        1.28        1.50      1.56 o
   3  11   9       26.71       28.62      2.71 o
   4  11   9        0.00       -1.77      2.07 o
   5  11   9        2.26        4.72      2.66 o
  -5  12   9        4.96        5.91      2.66 o
  -4  12   9       17.43       16.54      3.25 o
  -3  12   9       33.12       35.52      2.98 o
  -2  12   9      233.72      250.81      6.76 o
  -1  12   9      245.26      254.22      5.49 o
   0  12   9       67.34       71.47      2.99 o
   1  12   9        2.48        1.77      1.77 o
   2  12   9      110.21       83.51      6.05 o
   3  12   9       31.34       32.35      2.92 o
   4  12   9        7.33        3.25      2.36 o
  -4  13   9        8.19        2.51      1.67 o
  -3  13   9       20.65       23.64      2.69 o
  -2  13   9        0.67        2.42      1.25 o
  -1  13   9       44.77       44.80      2.64 o
   0  13   9       49.02       64.15      4.72 o
   1  13   9        3.53        4.59      1.77 o
   2  13   9       20.63       24.07      2.71 o
   3  13   9        0.97        5.28      1.98 o
  -2  14   9        0.05        1.81      1.29 o
  -1  14   9        0.02        0.18      1.22 o
   0  14   9       22.92       32.71      3.13 o
   1  14   9       21.72       19.00      7.09 o
  -9   0  10       65.26       73.82      5.31 o
  -8   0  10        0.09       -0.59      1.77 o
  -7   0  10      211.88      233.61      6.20 o
  -6   0  10       33.01       23.92      2.36 o
  -5   0  10      659.59      690.02     10.64 o
  -4   0  10      675.82      722.40     10.75 o
  -3   0  10      153.13      200.55      4.72 o
  -2   0  10     2329.70     2165.56     38.39 o
  -1   0  10      321.61      287.93      4.67 o
   0   0  10      366.60      353.59      4.46 o
   1   0  10        9.78        9.15      1.48 o
   2   0  10        0.21        0.30      0.59 o
   3   0  10      312.57      281.10      7.38 o
   4   0  10        6.54       14.76      2.07 o
   5   0  10       42.76       46.36      3.54 o
   6   0  10      262.41      259.55      8.27 o
   7   0  10        1.54        0.00      1.77 o
   8   0  10        0.70       -0.30      2.07 o
  -9   1  10        0.99        0.33      1.62 o
  -8   1  10        0.00        1.02      1.35 o
  -7   1  10       57.93       69.76      2.44 o
  -6   1  10      144.47      156.53      3.15 o
  -5   1  10        0.03        0.17      0.52 o
  -4   1  10      156.42      143.14      2.46 o
  -3   1  10        4.54        7.99      0.81 o
  -2   1  10     2519.96     2443.14     43.26 o
  -1   1  10      112.79      124.75      1.80 o
   0   1  10       25.01       38.19      1.19 o
   1   1  10       84.84       92.99      2.15 o
   2   1  10      243.34      257.93      4.79 o
   3   1  10        3.60        1.33      0.84 o
   4   1  10       64.10       35.14      2.36 o
   5   1  10        0.27        0.00      1.04 o
   6   1  10       20.34       27.62      2.18 o
   7   1  10       10.22        7.70      1.56 o
   8   1  10       17.66       28.20      2.60 o
  -9   2  10        0.63        1.08      1.56 o
  -8   2  10        1.63        0.14      1.15 o
  -7   2  10       25.28       22.46      1.76 o
  -6   2  10        3.12        2.66      0.90 o
  -5   2  10       10.12       10.70      1.49 o
  -4   2  10       78.09       79.92      2.00 o
  -3   2  10       65.02       47.90      2.22 o
  -2   2  10      302.13      348.19      4.65 o
  -1   2  10     2905.90     3103.75     36.63 o
   0   2  10      163.00      176.03      2.86 o
   1   2  10       13.83       16.27      0.90 o
   2   2  10      128.41      155.60      2.76 o
   3   2  10       19.08       20.30      1.17 o
   4   2  10        6.17        5.57      1.13 o
   5   2  10       98.17       90.06      4.72 o
   6   2  10      169.15      171.21      4.69 o
   7   2  10       37.95       45.21      2.95 o
   8   2  10        0.94        2.07      1.46 o
  -9   3  10       23.51       26.27      2.69 o
  -8   3  10      103.28       96.00      3.12 o
  -7   3  10       51.99       56.97      2.33 o
  -6   3  10       53.27       48.82      2.10 o
  -5   3  10       88.83       90.10      2.00 o
  -4   3  10       20.21       20.07      1.02 o
  -3   3  10       69.21       70.65      1.96 o
  -2   3  10       57.06       56.54      1.55 o
  -1   3  10     4202.90     4331.59     53.24 o
   0   3  10      403.34      416.84      4.68 o
   1   3  10       54.98       68.16      1.46 o
   2   3  10       91.27       99.30      2.16 o
   3   3  10       10.18       13.83      0.99 o
   4   3  10       36.96       33.75      1.76 o
   5   3  10       62.23       63.50      2.90 o
   6   3  10       15.46       15.35      2.95 o
   7   3  10        0.01        0.00      1.13 o
   8   3  10        3.51        2.95      2.36 o
  -9   4  10       14.52       14.21      1.73 o
  -8   4  10        4.15        5.11      1.30 o
  -7   4  10        5.46       10.56      1.41 o
  -6   4  10       32.85       35.59      1.91 o
  -5   4  10        7.52        5.60      0.96 o
  -4   4  10       13.32       18.93      1.00 o
  -3   4  10       32.79       28.49      1.17 o
  -2   4  10      613.90      595.00      7.00 o
  -1   4  10      150.80      136.97      5.91 o
   0   4  10      241.94      249.35     16.81 o
   1   4  10       20.41       20.32      1.24 o
   2   4  10       64.58       85.57      2.24 o
   3   4  10       90.57       95.93      3.54 o
   4   4  10      272.92      271.60     10.33 o
   5   4  10       58.87       68.21      4.43 o
   6   4  10       38.54       45.18      3.84 o
   7   4  10       30.94       25.69      3.54 o
  -9   5  10        2.48        3.30      1.30 o
  -8   5  10       32.16       34.06      2.24 o
  -7   5  10       64.77       68.87      3.22 o
  -6   5  10      177.48      165.52      4.42 o
  -5   5  10      573.81      600.24      8.13 o
  -4   5  10       21.50       23.64      1.13 o
  -3   5  10        0.20        0.15      1.03 o
  -2   5  10      421.27      429.63     10.63 o
  -1   5  10        3.27        2.95      0.84 o
   0   5  10       45.09       54.01      1.86 o
   1   5  10        7.18        8.43      1.70 o
   2   5  10        9.99       10.17      1.22 o
   3   5  10        1.26        2.29      0.76 o
   4   5  10        6.96        2.66      1.77 o
   5   5  10       79.76       78.25      4.72 o
   6   5  10       14.93       20.67      3.25 o
   7   5  10        9.00        9.74      2.66 o
  -8   6  10        8.06        7.58      1.84 o
  -7   6  10       14.92       13.36      2.21 o
  -6   6  10       97.89      101.67      4.07 o
  -5   6  10       91.38       90.72      3.65 o
  -4   6  10        1.35        3.84      1.77 o
  -3   6  10      255.77      261.44      5.04 o
  -2   6  10       33.65       39.27      2.95 o
  -1   6  10       33.26       31.61      1.88 o
   0   6  10       61.12       61.31      2.03 o
   1   6  10        0.87        1.03      1.01 o
   2   6  10       25.78       24.98      1.55 o
   3   6  10      287.06      288.64      5.75 o
   4   6  10      236.15      226.18      8.27 o
   5   6  10       16.90       21.85      3.25 o
   6   6  10       33.02       32.19      3.84 o
   7   6  10       34.56       42.52      4.43 o
  -8   7  10        5.20        5.25      1.77 o
  -7   7  10       32.26       23.33      2.51 o
  -6   7  10        0.45       -1.62      1.25 o
  -5   7  10        8.75        8.87      1.63 o
  -3   7  10      322.55      315.95      9.45 o
  -2   7  10      274.59      288.14      6.25 o
  -1   7  10       11.13       12.15      1.77 o
   0   7  10        5.89        4.62      1.07 o
   1   7  10      265.72      276.99      4.81 o
   2   7  10       32.76       31.20      1.73 o
   3   7  10       44.20       41.04      3.84 o
   4   7  10        8.09        7.09      2.36 o
   5   7  10        6.58        3.54      2.36 o
   6   7  10       34.02       38.98      4.43 o
   7   7  10       27.71       32.48      4.13 o
  -8   8  10        7.48       10.08      2.18 o
  -7   8  10       12.25       13.11      2.18 o
  -6   8  10        1.37        0.08      1.42 o
  -5   8  10       40.12       43.41      4.13 o
  -4   8  10      132.33      121.65      5.91 o
  -3   8  10       23.57       20.37      2.66 o
  -2   8  10       13.42       20.09      1.98 o
  -1   8  10       38.96       39.83      2.39 o
   0   8  10       37.18       40.02      1.95 o
   1   8  10        2.65        0.92      0.98 o
   2   8  10      403.45      407.82      6.42 o
   3   8  10        0.12       -0.20      1.35 o
   4   8  10        0.54        0.89      2.07 o
   5   8  10        0.01        0.00      2.07 o
   6   8  10        2.69        1.48      2.36 o
  -7   9  10       18.78       16.27      2.48 o
  -6   9  10       81.16       77.42      7.68 o
  -5   9  10        9.81        6.50      2.36 o
  -4   9  10        6.50        7.38      2.36 o
  -3   9  10        6.08       10.63      2.36 o
  -2   9  10      289.74      270.59      7.68 o
  -1   9  10       53.82       53.53      3.81 o
   0   9  10        0.40        0.30      0.91 o
   1   9  10       77.01       54.63      2.25 o
   2   9  10        7.35        1.62      2.21 o
   3   9  10        0.46        1.18      1.46 o
   4   9  10        7.91       14.17      2.95 o
   5   9  10        0.15        0.89      2.07 o
   6   9  10        3.00        2.95      2.36 o
  -6  10  10        3.98        1.48      2.07 o
  -5  10  10       15.13       13.29      2.95 o
  -4  10  10        9.93        9.15      2.36 o
  -3  10  10       34.04       29.24      4.13 o
  -2  10  10       16.80       21.89      2.27 o
  -1  10  10       53.60       63.01      2.64 o
   0  10  10       14.64       13.65      1.52 o
   1  10  10       36.64       38.23      2.68 o
   2  10  10       45.23       56.60      5.61 o
   3  10  10        0.02        0.89      1.35 o
   4  10  10        2.06        0.59      2.07 o
   5  10  10        6.24        7.97      2.66 o
  -6  11  10       14.44        5.91      2.66 o
  -5  11  10        0.00       -2.21      1.48 o
  -4  11  10        0.43        2.95      2.07 o
  -3  11  10      106.02      112.77      4.49 o
  -2  11  10       92.47       83.58      3.95 o
  -1  11  10      132.02      145.76      4.34 o
   0  11  10      260.62      262.20      5.37 o
   1  11  10       32.81       28.05      2.71 o
   2  11  10       18.00       31.90      2.92 o
   3  11  10       34.78       40.27      3.23 o
   4  11  10       26.53       20.67      3.54 o
  -5  12  10       17.54       18.31      3.54 o
  -4  12  10        0.62        1.31      1.42 o
  -3  12  10       16.59       17.40      2.39 o
  -2  12  10      146.19      149.97      4.30 o
  -1  12  10       87.74       97.29      4.28 o
   0  12  10       90.81       86.93      4.48 o
   1  12  10        3.99        4.36      1.77 o
   2  12  10       10.50       10.66      2.09 o
   3  12  10       13.45       14.06      3.25 o
   4  12  10        0.66       -1.77      2.36 o
  -4  13  10        1.54        0.71      1.56 o
  -3  13  10       19.47       21.04      2.55 o
  -2  13  10       42.19       51.99      6.05 o
  -1  13  10       30.38       22.99      2.20 o
   0  13  10       16.91       28.51      2.92 o
   1  13  10        0.35        1.93      2.36 o
   2  13  10       13.05       12.86      3.84 o
  -1  14  10       15.42       19.34      2.00 o
   0  14  10       16.02       19.92      2.81 o
  -9   1  11       17.05       21.20      2.51 o
  -8   1  11        9.11       14.80      2.09 o
  -7   1  11       41.17       45.28      2.15 o
  -6   1  11       66.18       61.96      2.34 o
  -5   1  11      264.82      288.74      4.60 o
  -4   1  11        8.22        5.11      0.65 o
  -3   1  11      116.64      103.54      3.32 o
  -2   1  11        8.03       11.02      1.62 o
  -1   1  11       25.73       20.69      0.77 o
   0   1  11       85.34       71.01      1.43 o
   1   1  11      308.40      280.85     15.16 o
   2   1  11     1079.38     1126.49     12.56 o
   3   1  11        0.03       -0.72      0.71 o
   4   1  11        2.89        0.84      0.55 o
   5   1  11       87.56       83.04      3.13 o
   6   1  11      208.13      203.57      6.94 o
   7   1  11       25.66       25.32      2.30 o
  -9   2  11       67.48       84.35      3.97 o
  -8   2  11       62.91       59.40      2.55 o
  -7   2  11        4.19        3.86      1.18 o
  -6   2  11       45.60       54.72      2.15 o
  -5   2  11        8.25        6.90      2.66 o
  -4   2  11        0.22        0.15      0.60 o
  -3   2  11       15.34       15.11      0.95 o
  -2   2  11       67.53       62.44      2.21 o
  -1   2  11       41.25       38.73      1.96 o
   0   2  11      115.43      109.24      1.94 o
   1   2  11       17.12       28.81      2.18 o
   2   2  11      265.00      272.39      6.58 o
   3   2  11        3.02        4.97      0.78 o
   4   2  11       10.64       13.57      1.46 o
   5   2  11       19.35       13.31      2.95 o
   6   2  11        4.31        2.82      1.77 o
   7   2  11        1.11        0.61      1.62 o
  -9   3  11        0.37       -1.03      1.46 o
  -8   3  11        1.76        1.31      1.13 o
  -7   3  11       98.04       91.94      4.29 o
  -6   3  11      280.42      292.35      5.15 o
  -5   3  11      135.71      150.73      2.75 o
  -4   3  11        2.79        2.24      0.60 o
  -3   3  11        9.27        9.01      0.87 o
  -2   3  11        0.10        0.42      0.71 o
  -1   3  11       14.00       19.85      1.04 o
   0   3  11       33.83       38.27      1.13 o
   1   3  11       32.82       38.02      1.15 o
   2   3  11       17.93       15.20      1.22 o
   3   3  11      215.18      217.72      3.70 o
   4   3  11       43.41       52.41      2.05 o
   5   3  11        0.17       -1.53      1.13 o
   6   3  11       52.72       56.69      4.43 o
   7   3  11       18.07       18.01      2.95 o
  -9   4  11        0.13       -0.48      1.44 o
  -8   4  11       14.67       14.96      1.72 o
  -7   4  11       61.67       65.66      2.55 o
  -6   4  11       79.50       81.56      2.77 o
  -5   4  11        7.86        6.21      0.99 o
  -4   4  11        6.30        5.34      0.67 o
  -3   4  11       83.99       76.57      1.90 o
  -2   4  11      297.77      311.14      5.59 o
   0   4  11      381.36      429.68     12.25 o
   1   4  11      251.29      267.86      5.30 o
   2   4  11       64.68       68.54      2.55 o
   3   4  11        9.81        6.56      2.07 o
   4   4  11       26.90       28.11      2.06 o
   5   4  11      125.52      123.13      5.91 o
   6   4  11        1.44       -0.59      1.77 o
   7   4  11       38.35       32.48      3.84 o
  -8   5  11       47.26       50.97      3.53 o
  -7   5  11       75.05       85.35      3.86 o
  -6   5  11        1.12        1.68      1.35 o
  -5   5  11       49.79       48.08      2.81 o
  -4   5  11        2.33        1.59      0.78 o
  -3   5  11        3.97        3.64      0.92 o
  -2   5  11        6.52        6.79      1.48 o
  -1   5  11       53.68       55.62      2.39 o
   0   5  11       27.71       25.85      1.45 o
   1   5  11        7.52        9.40      0.99 o
   2   5  11        3.98        5.88      0.97 o
   3   5  11        0.15       -1.07      1.03 o
   4   5  11      101.63      105.12      5.61 o
   5   5  11       50.23       59.94      4.43 o
   6   5  11       59.94       63.19      4.72 o
   7   5  11        1.91        0.59      2.07 o
  -8   6  11        6.13        5.27      2.51 o
  -7   6  11        1.32        0.38      1.42 o
  -6   6  11      444.29      429.95      8.87 o
  -5   6  11       65.49       67.49      3.34 o
  -4   6  11       16.35        9.15      2.07 o
  -3   6  11      112.49      108.12      3.69 o
  -2   6  11      346.24      349.95      6.89 o
  -1   6  11      443.88      462.87     11.96 o
   0   6  11        8.04        9.65      1.51 o
   1   6  11       13.43       12.62      1.17 o
   2   6  11      529.83      541.63      7.47 o
   3   6  11      121.85      122.92      3.69 o
   4   6  11       51.86       53.74      4.13 o
   5   6  11        3.75       -1.77      2.07 o
   6   6  11       30.43       38.09      4.13 o
   7   6  11       38.01       30.12      4.13 o
  -8   7  11        5.30        5.59      3.40 o
  -7   7  11        0.63        0.84      1.42 o
  -6   7  11       79.38       75.75      3.74 o
  -5   7  11        0.17        0.34      1.20 o
  -4   7  11        1.31        1.48      1.77 o
  -3   7  11        2.41        7.75      2.66 o
  -2   7  11        0.63        0.44      1.03 o
  -1   7  11       78.91       79.91      3.02 o
   0   7  11       63.90       63.82      2.25 o
   1   7  11       84.60       82.60      2.56 o
   2   7  11       65.22       76.88      3.16 o
   3   7  11       46.89       34.84      4.13 o
   4   7  11       60.00       75.89      5.02 o
   5   7  11        9.09        4.13      2.36 o
   6   7  11        0.02        1.18      2.07 o
  -7   8  11        2.08        2.60      1.56 o
  -6   8  11      106.38      109.34      4.49 o
  -5   8  11      151.64      155.61      7.09 o
  -4   8  11       66.19       72.93      4.72 o
  -3   8  11      219.14      201.38      7.68 o
  -2   8  11      455.74      473.28      8.97 o
  -1   8  11       77.96       73.26      2.93 o
   0   8  11        1.31        0.62      1.38 o
   1   8  11       37.17       29.28      2.66 o
   2   8  11        0.79        1.79      0.89 o
   3   8  11       56.84       51.38      4.43 o
   4   8  11        0.64       -2.36      2.07 o
   5   8  11       13.50       13.88      2.95 o
   6   8  11        0.10        1.77      2.36 o
  -7   9  11        1.44       -0.69      3.69 o
  -6   9  11        0.39        2.07      2.07 o
  -5   9  11        0.02        0.30      1.77 o
  -4   9  11       98.66       88.29      5.31 o
  -3   9  11      100.17       96.56      5.31 o
  -2   9  11      123.59      126.54      5.17 o
  -1   9  11       75.07       73.42      2.77 o
   0   9  11       93.98       73.12      4.01 o
   1   9  11      101.40       91.69      4.14 o
   2   9  11      137.14      143.40      4.90 o
   3   9  11      183.83      176.35      6.50 o
   4   9  11        5.03        7.97      2.66 o
   5   9  11        0.01       -0.59      2.07 o
  -6  10  11        0.00       -2.21      1.48 o
  -5  10  11       61.60       62.01      5.02 o
  -4  10  11        0.23        0.89      1.77 o
  -3  10  11       46.93       45.89      3.11 o
  -2  10  11      172.58      156.25      5.00 o
  -1  10  11        4.65        4.42      1.25 o
   0  10  11        0.90        2.75      1.13 o
   1  10  11       40.03       46.10      2.39 o
   2  10  11        0.05       -1.09      1.35 o
   3  10  11       57.41       77.04      3.86 o
   4  10  11       13.36       20.37      3.54 o
   5  10  11        0.02       -2.36      2.07 o
  -5  11  11        0.30       -2.07      1.77 o
  -4  11  11        0.01        0.89      1.77 o
  -3  11  11        6.12        3.17      1.56 o
  -2  11  11      111.14      114.16      4.37 o
  -1  11  11       21.60       19.82      1.90 o
   0  11  11       18.27       10.25      1.52 o
   1  11  11        0.32        0.15      1.46 o
   2  11  11        1.92        4.31      1.77 o
   3  11  11       29.43       29.59      2.81 o
   4  11  11        2.33        4.43      2.66 o
  -5  12  11        9.04        7.68      2.95 o
  -4  12  11        1.76        1.18      1.56 o
  -3  12  11        1.99        4.06      2.07 o
  -2  12  11       25.72       24.18      2.15 o
  -1  12  11        0.52       -0.14      1.04 o
   0  12  11       22.90       22.89      2.00 o
   1  12  11       87.35       90.71      4.18 o
   2  12  11       38.34       32.40      2.92 o
   3  12  11        0.22       -0.04      2.66 o
  -3  13  11       13.19       10.11      2.36 o
  -2  13  11        5.58        5.93      1.52 o
  -1  13  11        0.00       -0.95      1.11 o
   0  13  11       14.46        9.50      2.30 o
   1  13  11       40.68       50.96      3.76 o
   2  13  11        3.43        4.83      1.98 o
  -9   0  12       10.81        7.97      2.66 o
  -8   0  12       73.89       87.40      5.31 o
  -7   0  12        4.54        6.03      1.48 o
  -6   0  12       37.26       36.14      2.30 o
  -5   0  12      128.71      147.64      3.95 o
  -4   0  12       96.87      105.12      3.13 o
  -3   0  12        0.14        0.25      0.71 o
  -2   0  12      123.35      139.96      4.72 o
  -1   0  12      261.11      266.45      4.54 o
   0   0  12     1335.09     1247.33     15.26 o
   1   0  12      240.69      236.65      5.61 o
   2   0  12      198.89      194.88      5.91 o
   3   0  12       18.85        2.66      0.89 o
   4   0  12       92.66      104.53      4.72 o
   5   0  12       47.87       47.24      3.54 o
   6   0  12        1.51        2.07      1.77 o
   7   0  12        0.55        2.07      2.07 o
  -9   1  12       24.93       25.32      2.71 o
  -8   1  12        3.52        9.42      1.88 o
  -7   1  12        7.47        9.54      1.27 o
  -6   1  12      102.74      109.08      2.64 o
  -5   1  12       70.13       69.37      2.98 o
  -4   1  12      137.39      120.23      2.36 o
  -3   1  12      118.86      152.44      2.95 o
  -2   1  12       42.72       58.90      2.18 o
  -1   1  12      102.37       91.25      2.03 o
   0   1  12      120.02      116.48      2.22 o
   1   1  12        0.29        0.20      0.51 o
   2   1  12      177.49      199.66      3.46 o
   3   1  12      109.39      101.52      3.02 o
   4   1  12       10.93        5.66      2.21 o
   5   1  12       15.38       12.95      1.77 o
   6   1  12        0.78        1.27      1.35 o
   7   1  12        3.78        6.23      1.56 o
  -9   2  12        2.29        2.95      1.67 o
  -8   2  12        0.29        0.07      1.04 o
  -7   2  12        6.28        7.51      1.24 o
  -6   2  12      107.77      108.94      2.49 o
  -5   2  12        1.73        2.53      0.65 o
  -4   2  12      295.54      311.15      4.20 o
  -3   2  12       27.54       25.58      1.30 o
  -2   2  12     1935.67     1916.50     46.65 o
  -1   2  12       30.57       40.10      1.45 o
   0   2  12        1.90        2.52      0.69 o
   1   2  12      635.86      610.30      6.48 o
   2   2  12       73.15       67.27      1.90 o
   3   2  12       48.52       43.27      2.05 o
   4   2  12       56.89       63.62      2.10 o
   5   2  12       11.97        6.70      1.56 o
   6   2  12        0.02        0.18      0.98 o
   7   2  12        3.45        2.66      2.07 o
  -9   3  12       16.88       17.37      2.39 o
  -8   3  12       19.62       27.76      2.10 o
  -7   3  12        5.91        7.85      1.30 o
  -6   3  12      110.59      120.72      3.17 o
  -5   3  12       26.78       24.07      1.32 o
  -4   3  12      123.79      121.67      2.41 o
  -3   3  12        1.35        0.20      0.65 o
  -2   3  12     2498.14     2582.41     62.01 o
  -1   3  12       14.24       15.81      1.46 o
   0   3  12       70.35       76.20      2.10 o
   1   3  12      272.74      288.66      4.52 o
   2   3  12        2.82        4.82      0.98 o
   3   3  12        2.51        2.46      0.92 o
   4   3  12       20.07       15.12      1.56 o
   5   3  12        4.14        1.18      2.07 o
   6   3  12       39.93       44.59      4.13 o
   7   3  12       36.04       37.50      4.13 o
  -8   4  12       77.77       78.81      3.00 o
  -7   4  12       57.77       60.77      2.55 o
  -6   4  12       75.82       82.39      2.68 o
  -5   4  12        0.40        0.59      0.78 o
  -4   4  12       76.82       85.04      2.50 o
  -3   4  12        7.00        7.68      1.48 o
  -2   4  12        4.82        7.87      1.62 o
  -1   4  12      242.95      217.08      6.35 o
   0   4  12        2.56        1.10      0.73 o
   1   4  12      341.12      352.91     10.19 o
   2   4  12      190.49      192.44      4.54 o
   3   4  12        0.22        1.21      0.92 o
   4   4  12       19.12       22.14      1.91 o
   5   4  12       56.18       52.56      4.13 o
   6   4  12       55.75       66.44      4.72 o
   7   4  12        0.44       -1.18      1.77 o
  -8   5  12       17.08       17.31      2.27 o
  -7   5  12       85.69       84.08      3.97 o
  -6   5  12       95.36       95.25      3.86 o
  -5   5  12        9.41        9.16      1.63 o
  -4   5  12        6.11        6.62      1.13 o
  -3   5  12       13.45       10.66      1.20 o
  -2   5  12      300.42      290.58      6.05 o
  -1   5  12      540.78      572.92      9.39 o
   0   5  12       81.73       86.99      2.62 o
   1   5  12       95.02      105.00      2.64 o
   2   5  12       41.59       45.75      1.86 o
   3   5  12      364.60      374.67      7.82 o
   4   5  12      226.25      207.87      7.97 o
   5   5  12       43.49       46.95      4.13 o
   6   5  12        1.99        4.43      2.36 o
   7   5  12       13.23       16.83      3.25 o
  -8   6  12        3.29        5.02      1.88 o
  -7   6  12       46.74       53.16      3.34 o
  -6   6  12       55.07       53.82      5.61 o
  -5   6  12       90.15       88.08      3.65 o
  -4   6  12      268.87      273.72      8.86 o
  -3   6  12       23.59       22.46      2.21 o
  -2   6  12        1.36        0.30      0.92 o
  -1   6  12       59.73       65.96      2.81 o
   0   6  12        1.12        1.24      0.82 o
   1   6  12        4.39        5.17      0.99 o
   2   6  12       10.21        6.90      1.07 o
   3   6  12       41.18       37.96      2.34 o
   4   6  12        7.33        6.20      2.66 o
   5   6  12        3.96        3.54      2.36 o
   6   6  12        8.47       10.63      2.95 o
  -7   7  12        0.75       -1.88      1.25 o
  -6   7  12      133.97      140.16      4.90 o
  -5   7  12      326.05      320.38     10.33 o
  -4   7  12      227.47      229.43      8.27 o
  -3   7  12        1.53        0.59      1.18 o
  -2   7  12       40.18       40.76      2.51 o
  -1   7  12      410.88      380.50      6.24 o
   0   7  12      126.11      129.06      3.33 o
   1   7  12       60.06       64.37      3.76 o
   2   7  12       26.29       19.24      1.66 o
   3   7  12       53.25       60.24      4.72 o
   4   7  12       26.07       30.71      3.84 o
   5   7  12       43.73       53.15      4.43 o
   6   7  12      115.99      121.36      6.79 o
  -7   8  12        0.16        1.27      1.48 o
  -6   8  12        9.77       11.81      2.66 o
  -5   8  12       77.76       88.58      5.61 o
  -4   8  12       81.15       69.09      4.72 o
  -3   8  12       85.99       73.52      4.72 o
  -2   8  12       25.54       20.86      3.54 o
  -1   8  12      182.40      186.14      4.27 o
   0   8  12       18.25       26.62      1.83 o
   1   8  12        8.74        9.79      1.30 o
   2   8  12      148.89      141.05      3.55 o
   3   8  12      305.57      291.73     10.04 o
   4   8  12        8.81        3.54      2.36 o
   5   8  12        2.91        0.89      2.36 o
  -7   9  12        0.54        5.02      2.36 o
  -6   9  12        1.00       -2.21      1.48 o
  -5   9  12        3.60        2.07      2.36 o
  -4   9  12       44.16       44.29      4.43 o
  -3   9  12       46.31       53.88      3.02 o
  -2   9  12       24.13       28.08      2.51 o
  -1   9  12      543.33      532.19      8.27 o
   0   9  12      290.60      307.10      5.78 o
   1   9  12        5.12        8.63      1.29 o
   2   9  12       31.66       40.88      3.40 o
   3   9  12       21.59       11.22      2.95 o
   4   9  12        5.41       -1.18      2.07 o
   5   9  12        4.54       -0.30      2.36 o
  -6  10  12        0.08       -1.18      2.07 o
  -5  10  12        0.19       -2.21      1.48 o
  -4  10  12       28.73       25.10      3.54 o
  -3  10  12        0.00        0.75      1.25 o
  -2  10  12       83.72       76.95      3.65 o
  -1  10  12      255.00      233.43      5.10 o
   0  10  12       33.71       48.90      4.36 o
   1  10  12       21.71       16.93      1.69 o
   2  10  12       50.94       55.99      7.68 o
   3  10  12       37.21       35.41      2.90 o
   4  10  12       27.52       34.25      4.43 o
  -5  11  12       11.87        9.15      2.95 o
  -4  11  12        1.80        1.22      1.56 o
  -3  11  12        1.39        0.59      2.95 o
  -2  11  12      126.62      126.60      4.58 o
  -1  11  12      103.16      100.11      3.38 o
   0  11  12        0.05       -1.20      1.04 o
   1  11  12       17.42       14.98      3.54 o
   2  11  12        2.55       -2.19      1.46 o
   3  11  12        5.55        4.85      1.77 o
   4  11  12       12.30       11.81      3.25 o
  -4  12  12        3.57        3.84      4.58 o
  -3  12  12        5.06        3.75      1.77 o
  -2  12  12        6.36        2.51      1.43 o
  -1  12  12       16.11       13.40      1.82 o
   0  12  12       52.43       55.24      3.61 o
   1  12  12       35.16       34.27      5.17 o
   2  12  12        2.44        4.07      1.98 o
  -2  13  12       75.17       78.36      3.33 o
  -1  13  12       47.03       56.17      3.15 o
   0  13  12       47.04       36.62      3.34 o
   1  13  12        1.70        1.67      1.77 o
  -8   1  13        1.53        1.18      2.21 o
  -7   1  13       38.14       37.82      2.15 o
  -6   1  13       22.98       28.10      1.54 o
  -5   1  13        2.08        4.14      0.81 o
  -4   1  13        0.31       -0.16      0.54 o
  -3   1  13       16.92       11.52      1.33 o
  -2   1  13      102.60      106.59      3.13 o
  -1   1  13       23.59       19.14      0.99 o
   0   1  13       51.81       48.26      1.49 o
   1   1  13       30.72       33.53      2.36 o
   2   1  13       79.92       84.47      2.25 o
   3   1  13      158.55      153.27      3.95 o
   4   1  13       65.90       68.76      2.81 o
   5   1  13      129.34      136.12      5.91 o
   6   1  13        7.43        5.59      2.36 o
   7   1  13        1.20        1.18      1.35 o
  -8   2  13       35.31       44.84      3.89 o
  -7   2  13        0.41        0.44      0.99 o
  -6   2  13        3.71        4.58      0.89 o
  -5   2  13       45.58       40.12      1.58 o
  -4   2  13       30.63       35.82      1.45 o
  -3   2  13       50.03       53.90      2.30 o
  -2   2  13      500.69      529.69      6.93 o
  -1   2  13       69.33       68.55      1.61 o
   0   2  13      198.37      189.63      3.96 o
   1   2  13        1.32        1.50      0.73 o
   2   2  13      102.38       94.89      2.34 o
   3   2  13       36.13       34.11      1.59 o
   4   2  13       12.44        6.76      1.35 o
   5   2  13        0.75       -1.47      0.98 o
   6   2  13       39.31       39.86      4.13 o
   7   2  13        6.38        4.13      2.36 o
  -8   3  13       28.26       32.72      2.31 o
  -7   3  13        1.01        0.80      0.99 o
  -6   3  13        0.49        0.59      0.93 o
  -5   3  13      115.61      122.51      2.63 o
  -4   3  13        2.09        4.45      0.78 o
  -3   3  13      396.49      375.43      6.76 o
  -2   3  13       17.63       19.49      1.60 o
  -1   3  13       13.04        8.27      1.11 o
   0   3  13        5.29        5.53      0.90 o
   1   3  13       25.11       22.24      1.41 o
   2   3  13        2.71        2.49      1.18 o
   3   3  13       39.19       28.59      2.06 o
   4   3  13       63.28       61.89      2.77 o
   5   3  13        4.39        8.86      2.66 o
   6   3  13        0.20        0.30      2.07 o
   7   3  13        1.92        2.66      2.36 o
  -8   4  13        2.24        3.19      1.63 o
  -7   4  13       31.46       26.66      2.60 o
  -6   4  13        1.03        1.93      1.35 o
  -5   4  13       44.95       43.31      3.99 o
  -4   4  13        1.33        0.30      0.84 o
  -3   4  13       12.49       15.53      2.21 o
  -2   4  13       46.33       42.98      2.27 o
  -1   4  13      534.33      542.58      8.98 o
   0   4  13       94.73      104.55      2.66 o
   1   4  13       10.46       13.82      1.87 o
   2   4  13       57.58       60.69      2.55 o
   3   4  13      104.21      106.22      3.48 o
   4   4  13      125.38      131.64      3.90 o
   5   4  13        2.75        6.50      2.36 o
   6   4  13       23.54       29.53      3.84 o
  -8   5  13       12.18       14.06      2.66 o
  -7   5  13      105.32      108.75      5.91 o
  -6   5  13       66.89       67.71      3.44 o
  -5   5  13       90.67       79.61      3.55 o
  -4   5  13       20.33       20.65      1.77 o
  -3   5  13      131.65      124.95      6.05 o
  -2   5  13        3.84        4.08      1.06 o
  -1   5  13        0.17       -0.30      0.63 o
   0   5  13        0.27       -0.27      0.63 o
   1   5  13      157.47      159.73      4.25 o
   2   5  13       14.58       15.51      1.34 o
   3   5  13      101.68       98.71      3.48 o
   4   5  13       24.08       27.17      3.54 o
   5   5  13       11.47        9.74      2.66 o
   6   5  13        1.21        3.54      2.36 o
  -8   6  13        1.22        1.62      1.77 o
  -7   6  13        2.14        1.83      1.56 o
  -6   6  13        0.05       -0.11      1.35 o
  -5   6  13      146.97      146.75      6.79 o
  -4   6  13      187.06      181.89      7.09 o
  -3   6  13        4.14        4.91      1.13 o
  -2   6  13        0.29       -1.18      1.18 o
  -1   6  13      195.53      188.96      4.08 o
   0   6  13       34.71       39.00      1.93 o
   1   6  13        7.15        7.11      1.07 o
   2   6  13       33.30       25.70      1.73 o
   3   6  13      131.01      140.85      4.19 o
   4   6  13        6.69        7.68      2.36 o
   5   6  13      112.36      109.55      6.20 o
   6   6  13        1.12        4.72      2.36 o
  -7   7  13       36.16       38.75      3.32 o
  -6   7  13       61.08       63.48      3.44 o
  -5   7  13       98.52       88.88      5.61 o
  -4   7  13        6.75        6.50      2.07 o
  -3   7  13        0.05        0.79      0.92 o
  -2   7  13        8.24        7.83      1.46 o
  -1   7  13        9.37        9.20      1.30 o
   0   7  13       64.03       64.09      2.43 o
   1   7  13        0.03        0.55      1.05 o
   2   7  13       79.06       78.47      3.08 o
   3   7  13       31.94       32.48      3.84 o
   4   7  13       14.79        6.20      2.66 o
   5   7  13        0.80       -0.59      2.07 o
  -7   8  13        0.00       -2.02      1.35 o
  -6   8  13        0.05       -0.89      1.77 o
  -5   8  13        0.04        2.07      1.77 o
  -4   8  13       56.77       61.12      4.72 o
  -3   8  13       14.34        8.30      3.40 o
  -2   8  13      178.21      188.40      7.68 o
  -1   8  13      328.93      315.41      6.46 o
   0   8  13       97.19       85.52      2.86 o
   1   8  13        0.55       -0.04      0.89 o
   2   8  13        9.58        7.54      1.35 o
   3   8  13       10.18        9.45      2.66 o
   4   8  13       39.32       54.33      4.72 o
   5   8  13        8.79        6.79      2.66 o
  -6   9  13        1.39        2.66      2.07 o
  -5   9  13       84.52       84.74      5.61 o
  -4   9  13       12.44       11.22      2.66 o
  -3   9  13        6.49        1.92      1.46 o
  -2   9  13        0.06       -0.59      1.62 o
  -1   9  13        8.91        6.29      1.30 o
   0   9  13       57.69       50.60      2.43 o
   1   9  13       85.91       83.60      2.94 o
   2   9  13        0.38        1.75      1.56 o
   3   9  13        0.93        1.18      2.07 o
   4   9  13       67.62       79.72      5.91 o
  -6  10  13       86.47       85.63      5.91 o
  -5  10  13       27.74       33.07      4.43 o
  -4  10  13        0.12       -2.66      1.77 o
  -3  10  13       10.04        7.76      1.77 o
  -2  10  13        7.35       10.11      1.84 o
  -1  10  13       36.44       39.02      2.37 o
   0  10  13      102.72       95.25      3.28 o
   1  10  13        9.06        8.79      1.62 o
   2  10  13        5.09        6.05      1.98 o
   3  10  13       17.24       18.31      3.54 o
   4  10  13        2.40        3.84      2.66 o
  -5  11  13       29.12       22.44      3.84 o
  -4  11  13        0.42        0.00      1.46 o
  -3  11  13        4.25        4.87      1.67 o
  -2  11  13        0.98       -0.50      1.13 o
  -1  11  13       57.07       55.53      2.82 o
   0  11  13        0.20        0.99      1.07 o
   1  11  13        1.16        0.41      2.66 o
   2  11  13       33.14       24.36      2.81 o
   3  11  13        0.57        0.52      1.63 o
  -3  12  13        0.45        0.00      1.42 o
  -2  12  13       14.41       15.10      1.86 o
  -1  12  13       22.22       18.71      1.95 o
   0  12  13       60.28       67.90      4.88 o
   1  12  13       18.23       25.03      2.92 o
   2  12  13        0.00       -0.30      1.67 o
  -8   0  14       40.19       47.24      4.72 o
  -7   0  14       32.90       38.85      2.60 o
  -6   0  14       55.94       61.80      2.81 o
  -5   0  14       72.65       72.35      2.92 o
  -4   0  14      176.04      172.46      4.38 o
  -3   0  14        8.02        5.91      1.48 o
  -2   0  14        8.56        8.86      1.77 o
  -1   0  14       48.80       43.16      2.09 o
   0   0  14        5.52        6.46      1.13 o
   1   0  14      180.96      178.55      4.18 o
   2   0  14      368.90      341.75      6.37 o
   3   0  14       49.60       50.49      3.25 o
   4   0  14       19.41       13.88      2.07 o
   5   0  14       80.58       72.93      4.43 o
   6   0  14       31.05       23.92      3.25 o
  -8   1  14        0.11        1.06      1.56 o
  -7   1  14        3.32        2.55      1.51 o
  -6   1  14       14.65       16.56      1.29 o
  -5   1  14       36.93       39.52      1.66 o
  -4   1  14       40.09       28.20      1.42 o
  -3   1  14      316.97      305.50      5.95 o
  -2   1  14      170.48      138.21      3.55 o
  -1   1  14        8.32        7.57      0.93 o
   0   1  14      639.01      607.77      7.67 o
   1   1  14       74.19       58.11      2.30 o
   2   1  14       30.15       28.19      3.31 o
   3   1  14       52.84       57.61      2.03 o
   4   1  14        0.17       -0.03      1.92 o
   5   1  14        2.14        2.66      2.07 o
   6   1  14        0.01        1.18      2.07 o
  -8   2  14        9.95       11.81      1.64 o
  -7   2  14        0.43        1.27      0.99 o
  -6   2  14       11.96       13.70      1.21 o
  -5   2  14       13.74       13.52      1.13 o
  -4   2  14       25.77       23.93      1.60 o
  -3   2  14      126.08      127.33      5.17 o
  -2   2  14       87.31       88.15      2.31 o
  -1   2  14      176.81      168.74      4.30 o
   0   2  14       28.57       26.36      1.52 o
   1   2  14        2.83        4.27      1.13 o
   2   2  14       58.39       62.36      2.60 o
   3   2  14       11.90       15.53      1.63 o
   4   2  14        0.19       -1.12      0.92 o
   5   2  14      149.40      146.29      7.82 o
   6   2  14       12.48       11.52      2.66 o
  -8   3  14        5.49       10.81      3.10 o
  -7   3  14       24.21       17.69      2.18 o
  -6   3  14       24.04       22.71      3.69 o
  -5   3  14       45.57       43.69      2.03 o
  -4   3  14       26.03       29.60      1.98 o
  -3   3  14      343.68      323.87      6.25 o
  -2   3  14      259.26      258.13      4.32 o
  -1   3  14       29.18       21.56      1.24 o
   0   3  14        1.04        1.18      0.73 o
   1   3  14       21.84       18.66      1.28 o
   2   3  14      241.48      244.98      5.30 o
   3   3  14       79.78       76.96      3.11 o
   4   3  14      165.04      182.52     10.33 o
   5   3  14        0.62        0.59      2.07 o
   6   3  14        0.29       -2.36      1.77 o
  -8   4  14       14.62       16.52      2.39 o
  -7   4  14       83.53       80.98      3.95 o
  -6   4  14       24.08       28.15      2.60 o
  -5   4  14       25.01       26.67      2.25 o
  -4   4  14      110.52      106.82      3.32 o
  -3   4  14        0.00       -0.20      0.92 o
  -2   4  14      634.00      631.48     15.94 o
  -1   4  14       89.11       86.21      2.56 o
   0   4  14        3.08        2.51      0.94 o
   1   4  14       63.33       69.93      2.31 o
   2   4  14        0.93        2.60      1.03 o
   3   4  14       52.20       59.05      2.77 o
   4   4  14       56.50       56.99      2.90 o
   5   4  14       54.01       63.48      4.43 o
   6   4  14        8.00        6.50      2.36 o
  -8   5  14        2.75        3.73      1.63 o
  -7   5  14        3.31        2.36      1.48 o
  -6   5  14       20.18       17.49      2.30 o
  -5   5  14        3.91        1.18      1.48 o
  -4   5  14       45.19       37.23      2.27 o
  -3   5  14        0.06       -0.55      1.77 o
  -2   5  14        0.51       -0.06      0.68 o
  -1   5  14      385.52      335.96     21.24 o
   0   5  14       11.94       12.84      1.28 o
   1   5  14       13.33       17.95      1.84 o
   2   5  14       42.51       47.94      2.66 o
   3   5  14       83.33       84.52      3.40 o
   4   5  14      282.42      280.81      9.74 o
   5   5  14       95.91       77.95      5.31 o
   6   5  14       22.33       32.48      4.13 o
  -7   6  14        0.21       -0.15      2.51 o
  -6   6  14       28.59       24.63      3.69 o
  -5   6  14        1.26        0.89      1.77 o
  -4   6  14        3.42        3.09      1.13 o
  -3   6  14        4.37        3.69      1.04 o
  -2   6  14       98.28       91.60      6.50 o
  -1   6  14      226.82      215.49      4.49 o
   0   6  14        6.51        5.01      0.99 o
   1   6  14       20.33       17.82      1.56 o
   2   6  14       34.09       27.48      1.83 o
   3   6  14        4.58        5.10      1.48 o
   4   6  14       12.17       10.33      2.95 o
   5   6  14        1.81        6.20      2.66 o
  -7   7  14        3.96        0.74      1.67 o
  -6   7  14        2.75        1.48      2.07 o
  -5   7  14       34.10       30.41      3.84 o
  -4   7  14        7.18        8.56      2.36 o
  -3   7  14        1.41        0.24      0.90 o
  -2   7  14       87.10       91.90      3.65 o
  -1   7  14       52.51       44.98      2.31 o
   0   7  14      238.73      244.03      8.46 o
   1   7  14        5.38        4.20      1.04 o
   2   7  14       28.93       30.97      1.93 o
   3   7  14        7.26        6.50      2.66 o
   4   7  14        2.56       -0.89      2.07 o
   5   7  14       19.79       11.52      2.95 o
  -6   8  14        6.80        7.97      2.66 o
  -5   8  14       14.43       17.72      3.25 o
  -4   8  14       97.04       96.26      5.61 o
  -3   8  14      137.22      133.31     10.04 o
  -2   8  14       35.99       38.70      2.71 o
  -1   8  14        4.66        5.21      2.60 o
   0   8  14       56.35       59.21      3.44 o
   1   8  14      106.48      101.81      3.23 o
   2   8  14       58.21       67.11      3.15 o
   3   8  14       32.61       29.82      4.13 o
   4   8  14        2.82        1.48      2.36 o
   5   8  14        2.43        2.36      2.66 o
  -6   9  14       22.98       34.55      4.43 o
  -5   9  14      161.72      152.36      7.38 o
  -4   9  14      140.88      137.30      6.79 o
  -3   9  14       16.99       20.69      2.81 o
  -2   9  14      132.73      134.20      4.67 o
  -1   9  14       16.94       20.13      1.88 o
   0   9  14        8.66        7.14      1.34 o
   1   9  14        0.24        0.24      1.04 o
   2   9  14       76.09      101.05      4.37 o
   3   9  14        2.86        1.48      2.36 o
   4   9  14       77.17       89.47      6.20 o
  -5  10  14       11.09        9.74      2.95 o
  -4  10  14        0.51        2.21      1.46 o
  -3  10  14        8.65        6.62      1.77 o
  -2  10  14        0.79        0.51      1.17 o
  -1  10  14       16.65       15.51      1.74 o
   0  10  14        9.78        7.66      1.39 o
   1  10  14        0.50        2.78      1.22 o
   2  10  14       23.98       27.42      2.69 o
   3  10  14        0.03       -0.59      2.36 o
  -4  11  14        0.25       -0.98      1.56 o
  -3  11  14       48.25       50.39      5.46 o
  -2  11  14      102.92      108.02      3.80 o
  -1  11  14        0.78        1.88      1.25 o
   0  11  14       21.58       25.17      2.13 o
   1  11  14        1.11        0.06      1.56 o
   2  11  14        1.16        2.40      1.77 o
  -2  12  14        7.07        9.73      1.78 o
  -1  12  14        0.86       -0.93      1.09 o
   0  12  14       11.24       14.62      2.51 o
   1  12  14        0.00        0.89      1.88 o
  -8   1  15        2.74        7.29      2.21 o
  -7   1  15        4.97        3.05      1.19 o
  -6   1  15        7.45        7.77      1.07 o
  -5   1  15       48.59       43.59      1.81 o
  -4   1  15        0.37        0.07      0.92 o
  -3   1  15       96.70       95.58      3.84 o
  -2   1  15        8.38        8.66      1.77 o
  -1   1  15      204.52      182.44      4.40 o
   0   1  15      620.29      609.43     10.48 o
   1   1  15       19.34       15.82      2.05 o
   2   1  15       30.01       35.73      3.25 o
   3   1  15        0.00        0.00      0.98 o
   4   1  15       16.32       20.83      1.98 o
   5   1  15        2.31        4.43      2.07 o
   6   1  15       11.02       10.93      2.66 o
  -8   2  15        0.69        3.70      1.42 o
  -7   2  15        2.61        1.86      1.13 o
  -6   2  15       66.89       61.85      2.13 o
  -5   2  15        1.94        1.17      0.77 o
  -4   2  15       27.31       39.59      2.30 o
  -3   2  15        0.00       -0.44      0.84 o
  -2   2  15      803.47      791.77     12.00 o
  -1   2  15      278.90      267.78      4.60 o
   0   2  15        1.63        0.96      0.89 o
   1   2  15      335.36      322.09      6.46 o
   2   2  15       90.37       97.06      5.91 o
   3   2  15      144.86      164.82      4.37 o
   4   2  15       15.44        7.14      1.62 o
   5   2  15        0.51        2.75      1.35 o
   6   2  15        1.67        2.36      2.07 o
  -8   3  15       46.24       60.26      3.53 o
  -7   3  15        0.12       -0.09      1.35 o
  -6   3  15        9.22        8.09      1.63 o
  -5   3  15       48.92       44.07      2.48 o
  -4   3  15        2.56        1.33      1.04 o
  -3   3  15       34.30       39.86      2.27 o
  -2   3  15      153.30      155.89      4.07 o
  -1   3  15      172.90      152.47      3.40 o
   0   3  15       54.92       58.81      2.69 o
   1   3  15       97.73       99.60      3.32 o
   2   3  15      124.48      145.84      4.16 o
   3   3  15       42.05       36.63      2.81 o
   4   3  15        0.03        0.27      1.20 o
   5   3  15        2.54        1.77      2.07 o
   6   3  15        6.16        5.61      2.36 o
  -8   4  15        4.65        6.05      1.92 o
  -7   4  15       46.35       54.92      4.28 o
  -6   4  15       65.07       70.24      3.53 o
  -5   4  15       15.56        9.50      1.56 o
  -4   4  15        0.46       -1.33      0.89 o
  -3   4  15       38.74       43.82      2.48 o
  -2   4  15      285.84      268.69      4.60 o
  -1   4  15      132.00      136.92      2.79 o
   0   4  15      105.07      103.68      2.76 o
   1   4  15        0.30        1.50      0.82 o
   2   4  15       51.00       53.13      2.69 o
   3   4  15       48.85       47.41      5.02 o
   4   4  15       89.94      103.58      6.50 o
   5   4  15       25.87       25.98      3.54 o
   6   4  15        5.74        5.31      2.66 o
  -7   5  15       36.84       42.83      3.99 o
  -6   5  15        0.71       -0.57      1.35 o
  -5   5  15        0.19       -1.18      1.48 o
  -4   5  15        0.58       -1.25      0.84 o
  -3   5  15       88.38       81.08      3.11 o
  -2   5  15       45.85       42.18      1.98 o
  -1   5  15      263.78      278.54      5.05 o
   0   5  15        5.25        8.56      1.17 o
   1   5  15       51.39       48.46      2.14 o
   2   5  15       86.66       76.52      3.32 o
   3   5  15       74.17       68.39      3.11 o
   4   5  15        9.70        7.68      2.66 o
   5   5  15       11.11       10.33      2.66 o
  -7   6  15       12.80        4.89      1.84 o
  -6   6  15        8.90        7.68      2.66 o
  -5   6  15        5.18        5.91      2.07 o
  -4   6  15        0.64       -1.02      0.92 o
  -3   6  15       42.00       40.74      1.91 o
  -2   6  15       63.31       58.21      2.86 o
  -1   6  15      125.94      143.46      4.49 o
   0   6  15        1.15        0.95      0.77 o
   1   6  15        4.24        3.77      1.07 o
   2   6  15       49.38       44.03      3.91 o
   3   6  15        8.30       13.29      1.91 o
   4   6  15        0.13       -0.89      2.07 o
   5   6  15       17.20       16.83      3.25 o
  -7   7  15        0.66        4.43      2.36 o
  -6   7  15        7.07        4.72      2.36 o
  -5   7  15       58.27       69.98      5.02 o
  -4   7  15        2.92        3.54      2.07 o
  -3   7  15       10.10       12.36      1.34 o
  -2   7  15       41.38       45.79      2.92 o
  -1   7  15      201.39      191.79      4.43 o
   0   7  15       39.31       30.11      2.03 o
   1   7  15      171.75      178.73      4.13 o
   2   7  15        7.05       11.60      1.43 o
   3   7  15       82.14       77.07      5.31 o
   4   7  15        9.40        5.61      2.66 o
   5   7  15        0.26        1.77      2.36 o
  -6   8  15       11.41       10.04      2.95 o
  -5   8  15        2.10       -0.59      1.77 o
  -4   8  15        2.57        2.95      2.07 o
  -3   8  15       56.42       54.28      4.58 o
  -2   8  15        9.44       14.18      1.88 o
  -1   8  15      148.36      137.41      3.85 o
   0   8  15       17.00       18.96      2.17 o
   1   8  15       33.96       31.78      2.10 o
   2   8  15        0.03       -0.15      1.02 o
   3   8  15        6.02        1.18      2.36 o
   4   8  15       16.65       23.92      3.84 o
  -5   9  15        0.00       -2.36      1.77 o
  -4   9  15       28.02       25.10      2.71 o
  -3   9  15        3.12        3.10      1.46 o
  -2   9  15       12.91       10.72      1.64 o
  -1   9  15       11.03       12.68      1.60 o
   0   9  15       67.23       60.33      2.69 o
   1   9  15        8.40        9.63      1.63 o
   2   9  15       10.99       11.12      2.09 o
   3   9  15       14.16        8.27      2.95 o
  -5  10  15        2.93        1.48      2.36 o
  -4  10  15       16.71       17.84      2.51 o
  -3  10  15       81.52       88.51      4.87 o
  -2  10  15        9.41       10.02      2.08 o
  -1  10  15       82.69       81.14      3.29 o
   0  10  15        1.29       -0.27      1.02 o
   1  10  15        0.09       -1.32      1.22 o
   2  10  15        7.76        5.61      1.88 o
   3  10  15        0.53       -0.59      2.36 o
  -3  11  15        2.26       -0.18      2.36 o
  -2  11  15        3.80        5.53      1.52 o
  -1  11  15        1.45        0.09      1.27 o
   0  11  15        0.26       -2.49      1.91 o
   1  11  15        5.61        8.56      2.09 o
  -8   0  16        2.40        0.30      2.36 o
  -7   0  16       27.29       26.02      2.39 o
  -6   0  16       59.41       50.58      2.81 o
  -5   0  16       30.89       26.56      2.36 o
  -4   0  16       95.17       80.61      4.43 o
  -3   0  16        0.73       -0.59      1.48 o
  -2   0  16      272.03      273.13      7.97 o
  -1   0  16       70.31       60.57      2.71 o
   0   0  16        6.44        6.55      1.35 o
   1   0  16      718.75      783.02     12.00 o
   2   0  16      116.26      117.10      3.55 o
   3   0  16        0.66        3.10      1.25 o
  -8   1  16        0.15        1.48      1.67 o
  -7   1  16        2.38        0.54      1.13 o
  -6   1  16        0.51        1.32      0.82 o
  -5   1  16       17.35       19.88      1.41 o
  -4   1  16        2.49        2.36      1.04 o
  -3   1  16      103.09       88.30      3.13 o
  -2   1  16      108.91      105.02      3.44 o
  -1   1  16      590.97      565.59      7.73 o
   0   1  16      508.59      488.29      6.99 o
   1   1  16      337.89      361.06      9.80 o
   2   1  16       17.36        9.83      4.43 o
   3   1  16        0.00       -0.15      0.84 o
   4   1  16       14.73       11.11      3.54 o
   5   1  16        3.19        6.65      2.81 o
  -8   2  16        0.00        0.59      1.42 o
  -7   2  16        0.85        2.51      1.46 o
  -6   2  16        1.30        2.85      1.02 o
  -5   2  16      132.20      113.44      5.91 o
  -4   2  16       53.25       42.08      2.51 o
  -3   2  16       32.08       30.18      2.51 o
  -2   2  16      208.93      217.84      5.11 o
  -1   2  16      577.79      567.63      7.84 o
   0   2  16      826.41      891.02     11.08 o
   1   2  16      120.22      113.76      3.65 o
   2   2  16      139.67      134.15      5.46 o
   3   2  16       22.79       30.71      2.27 o
   4   2  16       65.73       76.74      3.23 o
   5   2  16       31.71       34.09      3.10 o
  -7   3  16        0.08       -0.42      1.42 o
  -6   3  16        0.15       -0.74      1.25 o
  -5   3  16       75.39       68.18      3.02 o
  -4   3  16       42.06       43.85      2.51 o
  -3   3  16      979.70      936.52     14.08 o
  -2   3  16      381.75      364.77      6.99 o
  -1   3  16       35.22       35.01      1.95 o
   0   3  16       14.69       14.13      1.34 o
   1   3  16       46.37       49.69      2.60 o
   2   3  16       34.12       35.08      2.48 o
   3   3  16       30.41       36.15      2.48 o
   4   3  16       56.89       59.10      3.02 o
   5   3  16        0.47       -0.59      2.07 o
  -7   4  16        0.44        0.12      1.47 o
  -6   4  16        5.01        4.72      2.36 o
  -5   4  16       11.29        9.03      1.56 o
  -4   4  16       10.12       13.46      2.81 o
  -3   4  16      134.82      115.28      3.61 o
  -2   4  16       24.97       27.91      2.09 o
  -1   4  16       13.58       10.07      1.24 o
   0   4  16      144.40      161.59      4.69 o
   1   4  16       25.92       29.16      2.27 o
   2   4  16       51.19       50.41      3.40 o
   3   4  16      314.35      281.21      7.68 o
   4   4  16      122.35      126.31      4.87 o
   5   4  16       39.62       33.96      3.84 o
  -7   5  16        4.22        1.81      1.63 o
  -6   5  16       17.58       26.57      3.54 o
  -5   5  16       36.89       44.00      4.13 o
  -4   5  16       71.88       75.15      2.98 o
  -3   5  16       41.48       44.38      2.15 o
  -2   5  16       61.80       50.09      2.15 o
  -1   5  16       50.84       57.18      2.60 o
   0   5  16        1.75        4.12      1.07 o
   1   5  16       30.54       28.01      3.99 o
   2   5  16       25.80       21.64      2.13 o
   3   5  16      145.15      153.54      4.61 o
   4   5  16       52.62       48.13      4.43 o
   5   5  16        4.29        8.56      2.66 o
  -7   6  16       22.20       19.78      3.54 o
  -6   6  16        1.92        3.54      2.07 o
  -5   6  16        1.53        0.30      1.77 o
  -4   6  16       18.45       15.62      1.77 o
  -3   6  16       17.80       24.86      2.07 o
  -2   6  16       24.39       20.86      1.98 o
  -1   6  16       56.60       56.98      6.68 o
   0   6  16        2.38        0.99      0.93 o
   1   6  16       57.35       56.83      2.98 o
   2   6  16      175.91      163.20      4.88 o
   3   6  16        0.00        0.02      1.25 o
   4   6  16        0.08        1.48      2.36 o
  -6   7  16        3.77        1.77      2.07 o
  -5   7  16        8.57        4.43      2.07 o
  -4   7  16       35.97       43.41      4.43 o
  -3   7  16       30.32       33.30      1.95 o
  -2   7  16       28.28       22.09      1.69 o
  -1   7  16       18.48       25.06      1.97 o
   0   7  16        1.83        2.24      1.07 o
   1   7  16       42.56       45.25      2.42 o
   2   7  16       43.81       47.09      2.42 o
   3   7  16        0.94       -1.48      2.07 o
   4   7  16        6.38        7.68      2.95 o
  -6   8  16       13.45       12.70      3.25 o
  -5   8  16        7.05        9.45      2.66 o
  -4   8  16       34.01       30.13      3.40 o
  -3   8  16        1.05        0.98      0.96 o
  -2   8  16        2.66        2.57      1.37 o
  -1   8  16       10.47        9.70      1.45 o
   0   8  16       85.93       82.77      3.06 o
   1   8  16        9.08        8.29      1.43 o
   2   8  16        0.85        5.79      1.38 o
   3   8  16        0.14        2.95      2.66 o
  -5   9  16        3.39        8.86      2.66 o
  -4   9  16       13.61       12.89      2.30 o
  -3   9  16       22.23       22.99      2.81 o
  -2   9  16        0.49        0.68      1.04 o
  -1   9  16       58.95       53.07      2.61 o
   0   9  16       29.04       32.23      2.25 o
   1   9  16       28.67       26.36      2.35 o
   2   9  16       26.22       26.75      2.69 o
   3   9  16        0.71       -3.10      2.07 o
  -4  10  16        8.36        7.25      2.66 o
  -3  10  16       24.51       27.33      2.81 o
  -2  10  16       37.98       37.15      5.48 o
  -1  10  16        6.23        6.12      1.43 o
   0  10  16        3.48        2.86      1.97 o
   1  10  16        3.64        1.44      1.56 o
   2  10  16        0.01       -1.61      1.56 o
  -2  11  16       18.17       19.85      2.20 o
  -1  11  16        0.02        1.33      1.22 o
   0  11  16        3.90        3.49      1.34 o
  -7   1  17       11.90        8.51      1.84 o
  -6   1  17        4.62        5.39      1.17 o
  -5   1  17        2.01        0.15      1.04 o
  -4   1  17       22.84       20.57      1.88 o
  -3   1  17        2.25        1.96      1.18 o
  -2   1  17       30.84       25.47      1.98 o
  -1   1  17      215.51      222.34      6.26 o
   0   1  17      121.56      126.58      3.24 o
   1   1  17        1.54        0.92      0.90 o
   2   1  17       81.21       70.50      4.02 o
   3   1  17       46.85       54.33      3.84 o
   4   1  17       12.56       10.80      2.07 o
   5   1  17       23.10       23.33      2.95 o
  -7   2  17        2.92        3.40      1.63 o
  -6   2  17       75.13       85.84      2.93 o
  -5   2  17       10.57       10.47      1.67 o
  -4   2  17        4.43        1.37      1.13 o
  -3   2  17       86.48       73.36      3.11 o
  -2   2  17      225.41      213.63      5.11 o
  -1   2  17        8.29        8.52      1.13 o
   0   2  17      106.20      104.82      4.18 o
   1   2  17        8.86       12.19      3.15 o
   2   2  17       19.24       14.68      1.77 o
   3   2  17        0.57        2.61      1.35 o
   4   2  17        3.65        5.35      3.40 o
   5   2  17        0.30        1.89      1.35 o
  -7   3  17        1.87        2.34      1.63 o
  -6   3  17        7.44        6.79      2.36 o
  -5   3  17       27.11       20.33      1.98 o
  -4   3  17      219.21      207.90      5.21 o
  -3   3  17      377.75      368.44     11.07 o
  -2   3  17        0.77        0.00      0.84 o
  -1   3  17       24.42       21.97      2.13 o
   0   3  17       41.61       52.99      2.82 o
   1   3  17      134.15      128.55      4.16 o
   2   3  17       20.58       21.98      2.06 o
   3   3  17       11.38       15.24      1.84 o
   4   3  17       10.10       17.75      2.81 o
   5   3  17       10.88        6.79      2.66 o
  -7   4  17        2.91        3.32      1.77 o
  -6   4  17        1.89       -0.59      1.48 o
  -5   4  17       15.17       15.80      1.77 o
  -4   4  17       23.53       23.57      2.06 o
  -3   4  17      259.72      269.31      6.14 o
  -2   4  17       23.22       18.01      1.77 o
  -1   4  17       32.47       29.72      2.11 o
   0   4  17        0.27        1.02      2.21 o
   1   4  17        3.21        3.45      1.35 o
   2   4  17       69.03       73.41      3.23 o
   3   4  17        3.84        7.95      2.21 o
   4   4  17        4.87        3.54      1.48 o
  -6   5  17       14.78       20.37      3.25 o
  -5   5  17       40.93       44.88      4.43 o
  -4   5  17        1.21       -0.47      1.62 o
  -3   5  17        2.10        5.16      1.35 o
  -2   5  17      154.67      142.40      4.43 o
  -1   5  17       47.25       48.78      2.77 o
   0   5  17       16.83       17.72      1.98 o
   1   5  17       47.82       46.89      2.98 o
   2   5  17       21.71       24.71      2.36 o
   3   5  17       10.89       13.02      1.91 o
   4   5  17        4.71        3.84      2.66 o
  -6   6  17       67.07       58.17      5.02 o
  -5   6  17       13.07       17.42      3.25 o
  -4   6  17       26.99       32.75      2.34 o
  -3   6  17       24.58       20.43      5.91 o
  -2   6  17       18.91       17.20      1.92 o
  -1   6  17       13.07       11.63      1.77 o
   0   6  17        7.93       12.52      1.84 o
   1   6  17       15.86       11.60      1.74 o
   2   6  17       25.17       21.76      2.95 o
   3   6  17       15.61       12.90      1.91 o
   4   6  17       35.71       37.50      4.43 o
  -6   7  17       13.11        9.74      2.95 o
  -5   7  17        6.55        2.66      2.36 o
  -4   7  17        1.15        2.81      1.62 o
  -3   7  17        0.09        2.17      1.04 o
  -2   7  17       62.68       60.27      3.87 o
  -1   7  17        0.62        0.12      0.93 o
   0   7  17        5.61        5.54      1.20 o
   1   7  17       82.18       67.65      7.79 o
   2   7  17       82.74       86.17      3.90 o
   3   7  17        1.08       -1.18      2.07 o
  -5   8  17       20.86       21.26      3.54 o
  -4   8  17        2.08        1.18      1.46 o
  -3   8  17       13.47       14.72      1.52 o
  -2   8  17        0.74       -1.02      0.94 o
  -1   8  17      327.69      318.25      6.18 o
   0   8  17       23.18       18.58      1.86 o
   1   8  17       20.66       22.22      1.95 o
   2   8  17        2.01        3.91      1.77 o
   3   8  17        0.40        1.48      2.66 o
  -4   9  17       29.46       37.50      3.23 o
  -3   9  17        7.23        5.31      1.67 o
  -2   9  17       64.34       59.11      2.83 o
  -1   9  17        1.33        1.02      1.07 o
   0   9  17        5.77        3.09      1.34 o
   1   9  17       19.49       21.29      1.95 o
   2   9  17        1.84        0.73      2.36 o
  -3  10  17        0.02       -0.93      1.35 o
  -2  10  17       25.19       22.58      2.13 o
  -1  10  17       23.19       25.12      2.20 o
   0  10  17        0.89       -0.49      1.11 o
  -7   0  18       14.73       23.92      3.25 o
  -6   0  18        4.77        8.56      2.36 o
  -5   0  18        6.39       10.04      2.36 o
  -4   0  18        3.93        0.89      1.48 o
  -3   0  18       50.58       51.08      3.84 o
  -2   0  18       35.11       26.57      2.95 o
  -1   0  18      843.51      835.93     18.60 o
   0   0  18      621.31      607.97     14.47 o
   1   0  18      345.03      349.90     10.04 o
   2   0  18       56.84       64.67      4.13 o
   3   0  18      113.81      139.08      5.91 o
   4   0  18        2.57        7.38      2.07 o
  -7   1  18        9.65       11.87      2.95 o
  -6   1  18       46.85       46.36      2.92 o
  -5   1  18        0.74        0.30      1.13 o
  -4   1  18       19.22       20.17      1.98 o
  -3   1  18        3.95       -0.06      1.77 o
  -2   1  18        0.01       -0.35      0.82 o
  -1   1  18       41.29       41.15      2.32 o
   0   1  18        6.36        7.22      1.24 o
   1   1  18        0.44        0.15      1.04 o
   2   1  18        4.80        5.88      1.35 o
   3   1  18        2.38        3.10      1.25 o
   4   1  18        1.94        1.48      1.77 o
  -7   2  18        0.46        2.50      1.56 o
  -6   2  18        0.10       -0.15      1.04 o
  -5   2  18       62.81       52.85      3.84 o
  -4   2  18        8.84       11.00      1.67 o
  -3   2  18       37.72       31.00      2.30 o
  -2   2  18       41.42       44.11      2.60 o
  -1   2  18        0.03       -1.30      0.86 o
   0   2  18       24.82       28.93      2.66 o
   1   2  18       20.65       19.94      1.64 o
   2   2  18        5.31        4.50      1.27 o
   3   2  18       43.25       42.28      6.79 o
   4   2  18       10.89       10.97      1.77 o
  -6   3  18        1.55        4.43      2.07 o
  -5   3  18       19.76       20.12      2.09 o
  -4   3  18       18.74       20.06      2.81 o
  -3   3  18        4.49        5.48      1.92 o
  -2   3  18       65.55       63.67      2.90 o
  -1   3  18       40.44       38.56      2.03 o
   0   3  18       21.60       25.79      1.80 o
   1   3  18       86.52       92.47      2.89 o
   2   3  18        6.51        5.15      1.42 o
   3   3  18       30.47       27.57      2.39 o
   4   3  18       17.37       11.56      4.13 o
  -6   4  18        0.04       -2.21      1.48 o
  -5   4  18       43.92       49.65      3.84 o
  -4   4  18      209.83      189.81      5.09 o
  -3   4  18        6.42        3.13      1.48 o
  -2   4  18       25.65       28.45      1.91 o
  -1   4  18       32.04       31.04      1.97 o
   0   4  18        6.87        7.94      1.38 o
   1   4  18        0.18        2.50      1.33 o
   2   4  18        9.11        8.86      1.63 o
   3   4  18        2.03        1.64      1.25 o
   4   4  18        4.35        5.51      2.95 o
  -6   5  18       52.52       60.83      5.02 o
  -5   5  18       67.65       75.59      5.31 o
  -4   5  18        8.44        5.65      1.42 o
  -3   5  18        0.00       -0.75      1.77 o
  -2   5  18       17.36       18.83      2.10 o
  -1   5  18        0.99       -1.23      0.82 o
   0   5  18        6.95       12.81      1.98 o
   1   5  18       33.31       34.23      2.69 o
   2   5  18       12.91       18.65      2.27 o
   3   5  18        9.53        8.64      1.69 o
   4   5  18       20.32       28.05      4.13 o
  -5   6  18       94.27      101.58      6.20 o
  -4   6  18       30.01       30.69      2.48 o
  -3   6  18      102.01      100.84      3.99 o
  -2   6  18        6.82        3.33      2.00 o
  -1   6  18        0.15       -0.93      0.93 o
   0   6  18        6.05        5.87      1.63 o
   1   6  18       17.07       21.46      2.27 o
   2   6  18       43.43       50.28      2.98 o
   3   6  18       23.41       15.70      2.13 o
  -5   7  18        0.24       -0.59      1.77 o
  -4   7  18        1.56        0.00      1.77 o
  -3   7  18        0.73        5.10      1.42 o
  -2   7  18       41.50       43.11      2.42 o
  -1   7  18        0.51       -1.32      1.25 o
   0   7  18       22.15       20.31      2.39 o
   1   7  18       26.31       25.93      2.55 o
   2   7  18        0.01        0.93      1.42 o
  -4   8  18        0.41        1.48      2.07 o
  -3   8  18       27.79       33.25      2.55 o
  -2   8  18       15.64       12.71      1.94 o
  -1   8  18       61.26       57.05      3.40 o
   0   8  18       44.67       47.78      3.26 o
   1   8  18       56.98       48.25      5.61 o
   2   8  18        9.73       10.63      3.25 o
  -3   9  18        3.21        5.51      1.77 o
  -2   9  18       22.14       21.07      2.09 o
  -1   9  18        4.46        5.40      1.43 o
   0   9  18       16.70       15.68      2.37 o
   1   9  18        5.87       10.10      1.56 o
  -6   1  19        0.27        0.59      1.25 o
  -5   1  19       34.41       34.55      2.60 o
  -4   1  19       10.39        5.96      1.92 o
  -3   1  19       56.54       50.20      2.71 o
  -2   1  19      105.61      112.52      3.86 o
  -1   1  19        6.13        7.38      1.56 o
   0   1  19      118.66      112.28      3.97 o
   1   1  19        2.79        2.21      1.25 o
   2   1  19       15.85       13.22      1.67 o
   3   1  19        0.00       -0.56      1.33 o
   4   1  19      119.13      117.66      4.28 o
  -6   2  19       11.49       13.95      3.40 o
  -5   2  19       31.97       31.93      3.25 o
  -4   2  19       48.16       43.40      2.71 o
  -3   2  19       77.97       92.28      3.44 o
  -2   2  19       16.57        9.21      1.59 o
  -1   2  19       28.34       32.43      3.69 o
   0   2  19        8.03        8.79      3.40 o
   1   2  19        7.01        5.37      2.07 o
   2   2  19        1.51       -1.57      1.04 o
   3   2  19        2.48        3.25      2.07 o
   4   2  19        4.07        5.31      2.36 o
  -6   3  19        0.01        0.59      2.07 o
  -5   3  19        5.58        4.09      1.42 o
  -4   3  19        5.30        9.15      1.67 o
  -3   3  19      175.60      185.42      5.11 o
  -2   3  19       14.34       13.54      1.47 o
  -1   3  19       14.63       13.46      1.52 o
   0   3  19       39.71       47.45      2.22 o
   1   3  19        4.96        7.74      1.30 o
   2   3  19        0.32        0.73      1.77 o
   3   3  19       20.55       23.49      2.39 o
  -6   4  19        0.06       -0.30      1.77 o
  -5   4  19        2.27        4.91      1.35 o
  -4   4  19       86.95       75.25      3.32 o
  -3   4  19       43.02       41.28      2.77 o
  -2   4  19        1.50        4.67      1.22 o
  -1   4  19        3.98        0.55      0.96 o
   0   4  19        9.31       11.51      1.47 o
   1   4  19        0.00       -1.16      1.25 o
   2   4  19        0.05        0.02      1.25 o
   3   4  19        1.00        1.07      1.35 o
  -5   5  19       47.05       55.81      5.02 o
  -4   5  19        1.93        2.32      1.35 o
  -3   5  19       94.52       77.05      3.44 o
  -2   5  19        2.20        1.40      1.02 o
  -1   5  19       64.72       73.32      2.78 o
   0   5  19       30.81       28.91      2.03 o
   1   5  19       66.70       68.45      3.44 o
   2   5  19       98.86       99.04      4.04 o
   3   5  19        5.50        7.25      1.69 o
  -5   6  19       10.03        8.86      2.66 o
  -4   6  19       19.98       25.70      3.40 o
  -3   6  19        4.95        6.83      1.56 o
  -2   6  19        1.30        0.74      1.07 o
  -1   6  19        0.34       -0.86      1.11 o
   0   6  19      163.41      170.99      5.42 o
   1   6  19        6.93        4.73      2.07 o
   2   6  19        5.98        4.29      2.66 o
  -4   7  19       13.47       13.29      3.25 o
  -3   7  19       15.33       20.39      2.27 o
  -2   7  19       29.29       19.45      1.86 o
  -1   7  19        0.00        1.10      1.11 o
   0   7  19       43.63       34.96      3.02 o
   1   7  19       17.73       21.56      2.48 o
  -3   8  19        4.83        4.43      2.07 o
  -2   8  19        2.24        4.78      1.43 o
  -1   8  19       47.15       44.90      3.69 o
   0   8  19        0.09        0.00      1.42 o
  -6   0  20        0.96        1.18      2.07 o
  -5   0  20        1.45        1.48      1.77 o
  -4   0  20        3.68        2.07      2.07 o
  -3   0  20        3.41        4.43      2.07 o
  -2   0  20       50.82       52.85      4.13 o
  -1   0  20        1.08        0.59      1.77 o
   0   0  20        0.01       -0.30      1.48 o
   1   0  20       52.16       57.58      4.13 o
   2   0  20       24.12       23.33      3.25 o
   3   0  20       90.54      112.80      5.91 o
  -6   1  20        5.15        5.61      1.46 o
  -5   1  20        3.83        5.36      2.21 o
  -4   1  20        1.07       -0.44      1.04 o
  -3   1  20        1.28        3.27      1.62 o
  -2   1  20       72.37       71.99      4.13 o
  -1   1  20       82.31       90.41      7.53 o
   0   1  20      173.24      172.60      7.23 o
   1   1  20       20.30       14.01      2.36 o
   2   1  20        0.88       -0.44      1.62 o
   3   1  20       33.66       45.50      2.92 o
  -5   2  20       10.46        7.58      1.92 o
  -4   2  20       47.66       50.39      3.99 o
  -3   2  20       39.26       42.49      4.28 o
  -2   2  20       25.84       20.10      2.09 o
  -1   2  20       12.19        9.16      1.67 o
   0   2  20       18.93       22.15      2.09 o
   1   2  20        0.00        1.77      1.25 o
   2   2  20        3.33        0.39      1.35 o
   3   2  20        6.29        5.17      1.67 o
  -5   3  20        0.15       -0.70      1.48 o
  -4   3  20       22.60       25.41      5.31 o
  -3   3  20      298.43      279.79      6.55 o
  -2   3  20       73.04       70.36      2.78 o
  -1   3  20        0.16        0.29      1.04 o
   0   3  20       41.11       43.72      3.35 o
   1   3  20        4.52        7.22      1.34 o
   2   3  20        7.76        5.28      1.34 o
   3   3  20        5.51        3.25      2.07 o
  -5   4  20       47.55       49.66      3.25 o
  -4   4  20      266.82      247.79     13.73 o
  -3   4  20      235.58      212.79      7.23 o
  -2   4  20        0.45       -0.70      0.99 o
  -1   4  20        1.77        1.99      1.11 o
   0   4  20        1.33        0.75      1.07 o
   1   4  20        2.82        4.88      1.28 o
   2   4  20       13.91       14.21      2.06 o
  -4   5  20        7.46        5.42      1.92 o
  -3   5  20        4.79        4.06      1.56 o
  -2   5  20        7.19        6.61      1.34 o
  -1   5  20        0.17       -0.60      0.99 o
   0   5  20       60.17       73.82      2.99 o
   1   5  20       67.29       66.04      3.61 o
   2   5  20        0.65       -0.70      1.92 o
  -4   6  20        2.63        2.23      1.35 o
  -3   6  20        1.92        0.20      2.36 o
  -2   6  20       31.96       32.02      2.68 o
  -1   6  20        0.79        0.68      1.17 o
   0   6  20        2.19        2.62      1.24 o
   1   6  20       24.21       18.92      2.39 o
  -3   7  20        4.05        6.09      1.56 o
  -2   7  20        9.10       10.89      2.29 o
  -1   7  20       15.98       24.48      2.08 o
   0   7  20        7.83        8.69      1.98 o
  -5   1  21       10.28       12.71      2.21 o
  -4   1  21        0.89        1.18      1.25 o
  -3   1  21        2.73        1.38      2.36 o
  -2   1  21        0.24        0.40      1.13 o
  -1   1  21        9.51        9.40      1.77 o
   0   1  21       36.31       39.84      2.81 o
   1   1  21        0.98        0.44      1.25 o
   2   1  21        0.07        0.15      1.25 o
  -5   2  21        0.31        0.48      1.48 o
  -4   2  21        0.28       -0.41      1.48 o
  -3   2  21        5.45        5.46      1.46 o
  -2   2  21       29.96       32.70      2.66 o
  -1   2  21       45.89       40.67      2.95 o
   0   2  21       13.14       11.71      4.43 o
   1   2  21       78.10       87.21      3.65 o
   2   2  21       27.28       27.60      3.25 o
  -4   3  21       24.58       14.19      2.06 o
  -3   3  21        0.05        1.03      1.25 o
  -2   3  21        1.23       -1.28      0.99 o
  -1   3  21       32.22       35.08      2.60 o
   0   3  21       15.61       21.63      3.40 o
   1   3  21       11.23        7.69      1.77 o
  -4   4  21      116.22      117.08      6.05 o
  -3   4  21       17.43       22.06      4.13 o
  -2   4  21        0.51       -0.87      0.99 o
  -1   4  21        2.13        2.80      1.24 o
   0   4  21       12.96       16.51      1.76 o
   1   4  21      109.26      109.37      3.52 o
  -3   5  21      105.57      106.12      3.50 o
  -2   5  21       16.08       15.22      1.81 o
  -1   5  21        2.38        2.88      1.83 o
   0   5  21        0.84        0.67      1.24 o
  -2   6  21        6.06       14.30      1.81 o
  -1   6  21        9.50       15.59      1.76 o
  -4   0  22        3.63        4.43      2.07 o
  -3   0  22        6.69        8.27      2.36 o
  -2   0  22        9.02       14.47      2.95 o
  -1   0  22       10.85       10.04      2.36 o
   0   0  22       13.01        8.27      2.66 o
   1   0  22        1.40       -0.30      1.77 o
  -3   1  22       18.17       22.44      2.30 o
  -2   1  22        1.10        1.45      1.35 o
  -1   1  22        3.47        6.01      1.62 o
   0   1  22        3.15        0.64      1.35 o
   1   1  22       11.82       16.29      2.36 o
  -3   2  22        8.06       14.10      2.36 o
  -2   2  22       21.10       29.75      3.10 o
  -1   2  22       20.20       19.82      2.81 o
   0   2  22        9.62       13.82      2.66 o
  -3   3  22       26.97       34.00      2.71 o
  -2   3  22        0.10       -1.03      1.25 o
  -1   3  22        5.28        6.64      1.67 o
   0   3  22       43.98       52.80      3.23 o
  -2   4  22        0.23        0.20      1.19 o
  -1   4  22        3.06        6.62      1.39 o
 
